# Supplementary material for: A Non-invasive Chromosome Screening Strategy for Prioritizing in vitro Fertilization Embryos for Implantation
Source: Front Cell Dev Biol. 2021 Aug 9;9:708322. doi: 10.3389/fcell.2021.708322 (PMC8380813; doi:10.3389/fcell.2021.708322)
Supplement: Supplementary file 1 [file Table_1.XLSX]

## Sheet: Sheet2
Table S1. The Grades and the karyotype of embyos.The result of of whole embryo was treated as the standard. Aneuploidies and mosaicisms were considered as abnormal; a:true positive; b:false positve; c:false negative; d: true negative;
Embryo No.	Grade	TE karyotype	Whole embryo karyotype	NICS karyotype	Note.	TE vs whole embryo	NICS vs whole embryo
1	4CC	XX,-7(×1)	XX,	XX,		b	d
2	4CC	XY,-18p(×1)	XY,-18(×1)	XY,-18p(×1,mos,~60%)		a	a
3	4CC	XX,-8(×1,mos,~60%)	XX,	XX,-8(×1,mos,~50%)		b	b
4	4CC	XX,	XX,	XX,		d	d
5	4CC	XX,-2(×1)	XX,-2(×1)	XX,-2(×1)		a	a
6	4CC	XX,+21(×3)	XX,	XX,		b	d
7	4CC	X,-X(×1),	X,-X(×1)	X,-X(×1)		a	a
8	3CC	XX,-7(×1)	XX,-7(×1)	XX,-7(×1)		a	a
9	3CC	XX,	XX,	XX,		d	d
10	4CC	XX,	XX,	XX,		d	d
11	4CC	XX,-12(×1,mos,~50%),-14(×1)	XX,-12(×1)	XX,-12(×1,mos,~70%),-14(×1,mos,~50%)		a	a
12	4CC	XY,-6(×1)	XY,-6(×1)	XY,-6(×1)		a	a
13	4CC	XX,	XX,	XX,		d	d
14	4CC	XX,	XX,	XX,		d	d
15	4CC	XY,	XY,	XY,		d	d
16	3CC	XX,+16(×3)	XX,+16(×3)	XX,+16(×3,mos,~60%)		a	a
17	3CC	XY,	XY,	XY,		d	d
18	4CC	XY,	XY,	XY,		d	d
19	4CC	XY,	XY,	XY,		d	d
20	6CC	XX,	XX,	XX,		d	d
21	4CC	XY,+8(×4)	XY,+19(×3)	XY,		a	c
22	3CC	XX,	XY,+19(×3)	XX,-20(×1,mos,~50%),-21(×1,mos,~50%)		c	a
23	4CC	XY,	XY,	XY,		d	d
24	3CC	XX,	XX,+19(×3)	XX,-18(×1,mos,~50%),+20(×3,mos,~60%)		c	a
25	4CC	XX,	XX,	XX,		d	d
26	5CC	XY,	XY,	XY,		d	d
27	4CC	XY,	XY,	XY,		d	d
28	4CC	XY,	XY,	XY,		d	d
29	3CC	XY,-18p(×1)	XY,	XY,-2(×1,mos,~60%)		b	b
30	3CC	XY,	XY,	XY,-4(×1,mos,~50%),-10(×1,mos,~60%),-17(×1,mos,~50%)		d	b
31	3CC	XY,	XY,	46,XY,-8(×1,mos,~50%)		d	b
32	3CC	XX,+21(×3,mos,~60%)	XX,	XX,+12(×4)		b	b
33	4CC	XY,	XY,	XY		d	d
34	4CC	XX,-5(×1)	XX,	XX,		b	d
35	4CC	XX,	XX,	XX,		d	d
36	4CC	XX,	XX,	XX,		d	d
37	3CC	XX,	XX,	XX,		d	d
38	3CC	XX,-5(×1)	XX,	XX,		b	d
39	3CC	XY,+14(×3,mos,~70%)	XY,+14(×3,mos,~70%)	XY,+14(×3,mos,~70%)		a	a
40	3CC	XY,	XY,	XY,		d	d
41	3CC	XX,-13(×1)	XX,-13(×1)	XX,-13(×1)		a	a
42	4CC	XX,	XX,	XX,-14(×1,mos,~60%),+21(×3,mos,~60%)		d	b
43	3CC	XY,-20(×1)	XY,	XY,		b	d
44	3CC	XX,	XX,	XX,		d	d
45	3CC	XY,+6(×3,mos,~60%),+20(×3)	XY,+6(×3),+20(×3)	XY,+6(×3,mos,~70%),+20(×3,mos,~60%)		a	a
46	3CC	XY,	XY,	XY,		d	d
47	3CC	XX,	XX,	XX,+10(×3)		d	b
48	4CC	XX,-21(×1)	XX,-21(×1)	XX,		a	c
49	3CC	XY,	XY,	XY,		d	d
50	4CC	XX,	XX,-13(×1,mos,~50%)	XX,		c	c
51	3CC	XX,	XX,	XX,		d	d
52	3CC	XX,	XX,	XX,		d	d
53	4CC	XX,	XX,	XX,		d	d
54	4CC	XX,	XX,	XX,		d	d
55	4CC	XY,-16(×1)	XY,	XY,		b	d
56	4CC	XX,	XX,	XX,		d	d
57	3CC	XX,+21(×3)	XX,+21(×3)	XX,+21(×3)		a	a
58	4CC	XX,	XX,	XX,		d	d
59	4CC	XY,18(×3,mos,~60%)	XY,	XY,		b	d
60	4CC	XX,	XX,	XX,		d	d
61	3CC	XX,+14(×3)	XX,+14(×3)	XX,+14(×3)		a	a
62	3CC	XY,-16(×1)	XY,-16(×1)	XY,-16(×1,mos,~70%)		a	a
63	3CC	XX,	XX,	XX,+15(×3)		d	b
64	4CC	XY,	XY,	XY,		d	d
65	3CC	XX,-10(×1)	XX,-10(×1)	XX,-10(×1)		a	a
66	4CC	XX,	XX,	XX,		d	d
67	4CC	XX,	XX,	XX,		d	d
68	3CC	XX,	XX,	XX,+11(×3)		d	b
69	3CC	XX,	XX,	XX,+12(×3,mos,~50%)		d	b
70	3CC	XX,	XX,	XX,		d	d
71	5CC	XY,	XY,	XY,		d	d
72	3CC	XX,	XX,	XX,		d	d
73	3CC	XY,	XY,	XY		d	d
74	3CC	XY,	XY,	XY,		d	d
75	4CC	XY,-13(×1)	XY,-13(×1)	XY,-13(×1)		a	a
76	3CC	XX,	XX,	XX,		d	d
77	3CC	XY,	XY,	XY,+4(×3)		d	b
78	4CC	XY,+8(×3)	XY,+8(×4)	XY,+8(×4)		a	a
79	3CC	XY,	XY,	XY,-19p(×1,mos,~50%)		d	b
80	3CC	XX,	XX,	XX,		d	d
81	4CC	XX,	XX,	XX,		d	d
82	4CC	XY,-10(×1)	XY,-10(×1)	XY,-10(×1)		a	a
83	4CC	XX,	XX,	XX,		d	d
84	5CC	X,-X(×1),+20(×3,mos,~70%),+21(×3,mos,~50%)	X,-X(×1),	X,-X(×1),		a	a
85	3CC	XX,	XX,	XX,		d	d
86	4CC	XX,	XX,	XX,		d	d
87	3CC	XX,	XX,	XX,		d	d
88	3CC	XX,-17(×1,mos,~60%)	XX,	XX,		b	d
89	4CC	XY,	XY,	XY,		d	d
90	5CC	XY,-22(×1)	XY,-22(×1)	XY,-22(×1)		a	a
91	4CC	XX,	XX,	XX,		d	d
92	5CC	XX,+22(×3,mos,~70%)	XX,+22(×3)	XX,+22(×3,mos,~70%)		a	a
93	4CC	XY,+9(×3)	XY,	XY,		b	d
94	5CC	XX,-13(×1)	XX,-13(×1)	XX,-13(×1)		a	a
95	4CC	XX,-2(×1)	XX,-2(×1)	XX,-2(×1)		a	a
96	4CC	XX,	XX,	XX,		d	d
97	3CC	XX,	XX,	XX,		d	d
98	4CC	XX,+14(×3),	XX,+14(×4)	XX,+14(×3,mos,~60%),+15(×3,mos,~70%)		a	a
99	3CC	XX,	XX,	XX,		d	d
100	3CC	XX,	XX,+22(×3)	XX,		c	c
101	4CC	XY,+8(×3,mos,~50%),-15(×1,mos,~60%),-22(×1,mos,~50%)	XY,	XY,-13(×1)		b	b
102	5CC	XY,	XY,	XY,		d	d
103	4CC	XX,-19(×1)	XX,-19(×1)	XX,-19(×1)		a	a
104	4CC	XY,-13(×1,mos,~50%)	XY,+13(×3)	XY,-13(×1,mos,~50%)	Complementary	a	a
105	5CC	XX,	XX,	XX,		d	d
106	5CC	XX,	XX,	XX,		d	d
107	4CC	XY,	XY,	XY,		d	d
108	4CC	XX,+4(×3),-10(×1)	XX,-10(×1)	XX,-9(×1),-10(×1),-12(×1)		a	a
109	4CC	XX,	XX,	XX,		d	d
110	4CC	XX,	XX,	XX,		d	d
111	4CC	XX,-22(×1)	XX,-22(×1)	XX,-22(×1)		a	a
112	4CC	XX,-11(×1)	XX,-11(×1)	XX,-11(×1)		a	a
113	4CC	XX,+17(×3,mos,~70%),+22(×3,mos,~70%)	XX,+17(×3,mos,~70%),+22(×3,mos,~70%)	XX,+17(×3,mos,~70%),+22(×3,mos,~70%)		a	a
114	4CC	XX,-15(×1)	XX,-15(×1)	XX,+3(×3),+9(×3),+13(×3)		a	a
115	4CC	XX,-16(×1)	XX,-16(×1)	XX,		a	c
116	4CC	XY,-14(×1,mos,~60%),-16(×1)	XY,-16(×1)	XY,-16(×1)		a	a
117	4CC	XX,	XX,	XX,		d	d
118	4CC	XX,-22(×1)	XX,-22(×1)	XX,-22(×1)		a	a
119	4CC	X,-X(×1)	XX,	XX,		b	d
120	4CC	XY-14(×1,mos,~50%)	XY,	XY,-14(×1)		b	b
121	4CC	XX,	XX,	XX,		d	d
122	4CC	XY,	XY,+8(×3,mos,~50%)	XY,		c	c
123	3CC	XX,-7(×1),+13(×3)	XX,-7(×1),+13(×3)	XX,-7(×1),+13(×3)		a	a
124	3CC	XY,+16(×3)	XY,+16(×3)	XY,+16(×3)		a	a
125	5CC	XX,-10(×1),-16(×1)	XX,-10(×1),-16(×1)	XX,-10(×1,mos,~70%),-16(×1,mos,~70%)		a	a
126	3CC	XX,	XX,	XX,		d	d
127	3CC	XX,	XX,	XX,		d	d
128	3CC	XY,	XY,	XY,		d	d
129	3CC	XX,-14(×1)	XX,-14(×1)	XX,-14(×1,mos,~70%)		a	a
130	4CC	XX,-19(×1,mos,~50%)	XX,	XX,		b	d
131	4CC	XX,	XX,	XX,		d	d
132	5CC	XY,+21(×3)	XY,+21(×3)	XY,+21(×3,mos,~70%)		a	a
133	4CC	XY,	XY,	XY,		d	d
134	6CC	XY,-17(×1)	XY,-17(×1)	XY,-17(×1)		a	a
135	3CC	XX,	XX,	XX,		d	d
136	3CC	XX,-10q(×1)	XX,-10q(×1)	XX,-10q(×1)		a	a
137	4CC	XX,	XX,	XX,+10(×3,mos,~60%)		d	b
138	6CC	XY,-19(×1)	XY,-19(×1)	XY,-19(×1)		a	a
139	3CC	XY,+6(×3),-11(×1),+13(×3)	XY,+6(×3),-11(×1),+13(×3)	XY,+6(×3,mos,~60%),-11(×1),+13(×3)		a	a
140	4CC	XY,	XY,	XY,+X(×2,mos,~50%),+10(×3,mos,~60%)		d	b
141	4CC	XX,+8(×3,mos,~60%),+11(×3,mos,~60%),-16(×1,mos,~60%)	XX,	XX,+3(×3,mos,~60%),-9(×1,mos,~60%),-13(×1,mos,~60%)		b	b
142	3CC	XX,	XX,	XX,+2(×3,mos,~60%),+16(×3,mos,~50%),-21(×1,mos,~50%)		d	b
143	5CC	XY,-15(×1),-16(×1)	XY,-15(×1),-16(×1)	XY,-15(×1),-16(×1)		a	a
144	5CC	XY,+11(×3),-18(×1)	XY,+11(×3),-18(×1)	XY,+11(×3),-18(×1)		a	a
145	5CC	XY,+11(×3),-18(×1,mos,~50%),-22(×1)	XY,+11(×3),-22(×1)	XY,+11(×3),-22(×1,mos,~60%)		a	a
146	3CC	XY,+3(×3),+16(×3)	XY,	XY,		b	d
147	4CC	XX,+3(×3,mos,~60%),+6(×3,mos,~50%),+21(×3,mos,~50%)	XX,+3(×3,mos,~60%),+6(×3,mos,~60%),+21(×3,mos,~60%)	XX,		a	c
148	4CC	XY,-16(×1)	XY,-16(×1)	XY,-16(×1)		a	a
149	5CC	XX,-16(×1)	XX,-16(×1)	XX,-16(×1,mos,~60%)		a	a
150	3CC	XX,+3(×3)	XX,+3(×3)	XX,+3(×3,mos,~60%)		a	a
151	4CC	XX,+17(×3)	XX,+17(×3)	XX,		a	c
152	4CC	XX,	XX,	XX,		d	d
153	3CC	XX,	XX,	XX,+11(×3,mos,~50%)		d	b
154	5CC	XY,-16(×1)	XY,-16(×1)	XY,+8(×3),-16(×1)		a	a
155	3CC	XX,-3(×1)	XX,-3(×1)	XX,-3(×1)		a	a
156	6CC	XY,-20(×1)	XY,-20(×1)	XY,-5(×1),-20(×1)		a	a
157	6CC	XX,-13(×1)	XX,-13(×1)	XX,-13(×1)		a	a
158	3CC	XY,-14(×1)	XY,-14(×1)	XY,		a	c
159	5CC	XY,	XY,	XY,		d	d
160	3CC	XY,+16(×3)	XY,+16(×3)	XY,+16(×3,mos,~60%)		a	a
161	6CC	XX,	XX,	XX,		d	d
162	6CC	XX,	XX,	XX,		d	d
163	5CC	XX,	XX,	XX,		d	d
164	4CC	XY,+16(×3)	XY,+16(×3)	XY,+16(×3,mos,~70%)		a	a
165	4CC	XX,-3(x1)	XX,	XX,		b	d
166	4CC	XX,	XX,	XX,		d	d
167	3CC	XX,-X(×1),	XX,	XX,+3(×3,mos,~70%),+21(×3,mos,~50%)		b	b
168	3CC	XX,	XX,	XX,-17(×1,mos,~50%)		d	b
169	4CC	XY,	XY,	XY,		d	d
170	4CC	XX,	XX,	XX,		d	d
171	3CC	XY,	XY,	XY,		d	d
172	4CC	XY,	XY,	XY,		d	d
173	3CC	XX,	XX,	XX,		d	d
174	3CC	XX,	XX,	XX,		d	d
175	4CC	XY,+15(×3)	XY,	XY,		b	d
176	3CC	XY,	XY,	XY,		d	d
177	3CC	XX,-8(×1,mos,~50%)	XX,	XX,		b	d
178	4CC	X,-X(×1)	X,-X(×1)	X,-X(×1)		a	a
179	6CC	XY,+22(×3,mos,~70%)	XY,+22(×3,mos,~50%)	XY,+22(×3,mos,~70%)		a	a
180	3CC	XX,	XX,	XX,		d	d
181	3CC	XY,	XY,	XY,		d	d
182	3CC	XX,	XX,	XX,+X(×3,mos,~50%),-10(×1,mos,~50%)		d	b
183	6CC	XX,-16(×1)	XX,-16(×1)	XX,-16(×1)		a	a
184	4CC	XY,	XY,	XY,		d	d
185	4CC	XX,-16(×1)	XX,-16(×1)	XX,-16(×1)		a	a
186	4CC	XY,	XY,-7(×1)	XY,-7(×1)		c	a
187	4CC	XX,	XX,	XX,		d	d
188	4CC	XX,+7(×3,mos,~50%),-21(×1,mos,~50%)	XX,	XX,		b	d
189	4CC	XY,-10(×1)	XY,-10(×1)	XY,-10(×1)		a	a
190	3CC	XY,	XY,	XY,-2(×1,mos,~50%),+20(×3)		d	b
191	3CC	XY,	XY,	XY,-9(×1,mos,~50%)		d	b
192	4CC	XX,	XX,	XX,		d	d
193	4CC	XX,+8(×3),-19(×1)	XX,+8(×3),-19(×1)	XX,+8(×3)		a	a
194	4CC	XY,-8(×1),+19(×3)	XY,-8(×1),+19(×3)	XY,-8(×1),+19(×3)		a	a
195	4CC	XY,-13(×1)	XY,-13(×1),-19(×1)	XY,-13(×1),+19(×4)	Complementary	a	a
196	4CC	XX,-13(×1)	XX,-13(×1)	XX,-20(×1)		a	a
197	4CC	XX,+1(×3)	XX,+1(×3)	XX,+1(×3)		a	a
198	4CC	XY,+2(×3),-11(×1)	XY,+2(×3),-11(×1)	XY,+2(×3),-11(×1)		a	a
199	3CC	XX,+12(×3)	XX,	XX,+2(×3)		b	b
200	4CC	XX,	XX,	XX,		d	d
201	3CC	XY,-21(×1)	XY,-21(×1)	XY,-21(×1,mos,~70%)		a	a
202	3CC	XY,-10(×1)	XY,-10(×1)	XY,		a	c
203	4CC	XX,	XX,	XX,		d	d
204	4CC	XX,	XX,	XX,+X(×3,mos,~50%),-8(×1,mos,~50%),+19(×3,mos,~50%)		d	b
205	4CC	XX,+20(×3)	XX,+20(×3)	XX,+20(×3)		a	a
206	4CC	XX,-9(×1)	XX,-9(×1)	XX,-9(×1)		a	a
207	3CC	XX,+15(×3,mos,~70%),-22(×1)	XX,+15(×3,mos,~70%),-22(×1)	XX,+15(×3),-22(×1)		a	a
208	3CC	XX,	XX,	XX,		d	d
209	3CC	XX,	XX,	XX,		d	d
210	3CC	XX,-4(×1)	XX,	XX,+19(×3)		b	b
211	3CC	XY,	XY,	XY,		d	d
212	3CC	XX,	XX,	XX,		d	d
213	4CC	XY,	XY,	XY,-14(×1,mos,~50%)		d	b
214	3CC	XX,	XX,	XX,		d	d
215	4CC	XX,	XX,	XX,		d	d
216	4CC	XX,	XX,	XX,		d	d
217	4CC	XX,+21(×3)	XX,+21(×3)	XX,+21(×3)		a	a
218	3CC	XY,-14(×1)	XY,-14(×1)	XY		a	c
219	4CC	XX,-4(×1)	XX,-4(×1)	XX,-4(×1,mos,~60%)		a	a
220	4CC	XX,	XX,	XX,		d	d
221	6CC	XY,	XY,	XY		d	d
222	4CC	XY,	XY,-6(×1,mos,~70%),-15(×1)	XY,+1(×3,mos,~60%),		c	a
223	3CC	XX,	XX,	XX,		d	d
224	3CC	XY,	XY,	XY,		d	d
225	4CC	XX,	XX,	XX,		d	d
226	3CC	XY,	XY,	XY,		d	d
227	4CC	XX,	XX,	XX,		d	d
228	4CC	XX,	XX,-X(×1),+6(×3),+7(×3),+11(×3),+14(×3),+15(×3),+17(×3)	XX,-19(×1)		c	a
229	4CC	XY,	XY,-2(×1),-18(×1,mos,~50%),-21(×1,mos,~60%),-22(×1,mos,~50%)	XX,+3(×3),+7(×3),-20(×1)		c	a
230	3CC	XX,	XX,	XX,-X(×1,mos,~70%),-8(×1,mos,~60%),-11(×1,mos,~70%),-13(×1,mos,~70%),-19(×1,mos,~60%)	MAC	d	b
231	4CC	XX,+6(×3,mos,~70%),+22(×3,mos,~60%)	XX,	XX,-3(×1),+6(×3),-8(×1,mos,~60%),+18(×3,mos,~70%),+22(×3)	MAC	b	b
232	4CC	XX,	XX,	XX,-X(×1),,-7(×1),-14(×1),-15(×1),-16(×1),-18(×1),-20(×1),-21(×1)	MAC	d	b
233	3CC	XX,	XX,	XX,-X(×1,mos,~70%),-2(×1,mos,~60%),-3(×1,mos,~60%),-9(×1,mos,~60%),-21(×1,mos,~50%),-22(×1,mos,~50%)	MAC	d	b
234	4CC	XY,-14(×1)	XY,-14(×1)	XY,+X(×2,mos*),+2(×3),-4(×1),+5(×3),+7(×3),+8(×3),+12(×3),+15(×3),+16(×3),+17(×3),+21(×3)	MAC	a	a
235	3CC	XX,	XX,	XX,+6(×3),-11(×1),+12(×3,mos,~50%),+14(×3,mos,~60%),-16(×1)	MAC	d	b
236	4CC	XX,	XX,	XX,-X(×1),,+4(×3),+5(×3),+13(×3),-16(×1)	MAC	d	b
237	3CC	XY,	XY,+Y(×2,mos*),+19(×3)	XY,+X(×2,mos*),+4(×3),-7(×1),+11(×3),+20(×3)	MAC	c	a
238	3CC	Y,-X(×0),-2(×1),-8(×1,mos,~70%),-12(×1),-13(×1),-16(×1),-21(×1),+22(×3,mos,~50%)	XY,+16q(×3)	XY,	MAC	a	c
239	3CC	XX,-8(×1)	XX,-8(×1)	XX,-7(×1,mos,~60%),-8(×1,mos,~70%),+13(×3,mos,~50%),+14(×3,mos,~50%)+18(×3,mos,~60%)	MAC	a	a
240	3CC	XYY,+Y(×2),+2(×3),-3(×1),+4(×3),+5(×3),-8(×1,mos,~50%),-9(×1),-11(×1,mos,~60%),-14(×1,mos,~70%),+16(×4),+17(×3),-18(×1),+20(×3),+22(×3)	XY,-19(×1)	XY,-19(×1)	MAC	a	a
241	3CC	XX,+13(×3,mos,~50%),+15(×3,mos,~50%),+16(×3),+17(×3,mos,~50%),+19(×3,mos,~70%)	XX,+13(×3,mos,~60%),+16(×3)	XX,+13(×3,mos,~70%),+16(×3)	MAC	a	a
242	3CC	XY,	XY,	X,-X(×1),-7(×1,mos,~70%),-11(×1,mos,~70%),+12(×3),-15(×1,mos,~70%),-16(×1,mos,~60%),-21(×1)	MAC	d	b
243	4CC	XX,+4(×3),-5(×1),-8(×1),-9(×1),+15(×3)	XX,-9(×1,mos,~40%)	XX,-9(×1,mos,~30%)	MAC	b	d
244	4CC	XY,+Y(×2,mos*),+2(×3),+5(×3),-10(×1),+13(×3),-19(×1),+22(×3)	XY,-4(×1,mos,~60%)	XY,	MAC	a	c
245	4CC	XX,-X(×1,mos,~70%),-2(×1,mos,~70%),-8(×0),-9(×1,mos,~70%),-11(×0),-12(×1,mos,~70%),-14(×1,mos,~70%),-19(×0),-22(×0)	XX,	XX,-5(×1,mos,~50%),+11(×3,mos,~70%),-17(×1,mos,~50%),-18(×1,mos,~60%)	MAC	b	b
246	3CC	X,-X(×1)+1(×3),+5(×3),+10(×3),+11(×3),+15(×3),+16(×3),+18(×3),+21(×3)	X,-X(×1)+1(×3),+5(×3),+10(×3),+11(×3),+15(×3),+16(×3),+18(×3),+21(×3)	X,-X(×1)+1(×3),+5(×3),+16(×3),+18(×3),+21(×3)	MAC	a	a
247	3CC	X,-X(×1),+1(×3,mos,~50%),+5(×3,mos,~70%),+10(×3,mos,~60%),+11(×3,mos,~60%),+15(×3,mos,~60%),+16(×3,mos,~70%),+18(×3,mos,~70%),+21(×3,mos,~50%)	XY,	XY,-20(×1)	MAC	b	b
248	3CC	XX,	XX,	XX,-X(×1,mos,~50%),+1(×3,mos,~50%),+7(×3,mos,~50%),+12(×3,mos,~50%),+14(×3,mos,~50%),-16(×1,mos,~60%),+18(×3,mos,~50%),-21(×1,mos,~70%)	MAC	d	b
249	3CC	XY,+13(×3)	XY	XY,+3(×3,mos,~60%),-5(×1,mos,~50%),-6(×1),+9(×3,mos,~60%),+12(×3,mos,~60%),+13(×3,mos,~50%),+17(×3,mos,~50%),-18(×1),-20(×1),-22(×1,mos,~60%)	MAC	b	b
250	3CC	XY,	XY,	XY,+Y(×2,mos,~70%),+3(×3,mos,~50%),-6(×1,mos,~50%),+10(×3,mos,~50%)-13(×1),-15(×1,mos,~60%),+20(×3,mos,~50%)	MAC	d	b
251	3CC	XY,+1(×3),+16(×3,mos,~70%)	XY,+1(×3,mos,~70%)	XY,-9(×1,mos,~70%),-13(×1,mos,~70%),-16(×1,mos,~70%),-18(×1,mos,~70%),-21(×1,mos,~70%),-22(×1,mos,~70%)	MAC	a	a
252	3CC	XX,+1(×3),+3(×3),+5(×3),+10(×3),+18(×3)	XX,	XX,	MAC	b	d
253	3CC	XX,	XX,	X,-X(×1),-3(×1),+5(×3),+10(×3),-11(×1),-14(×1)	MAC	d	b
254	3CC	XXX,+X(×3),+1(×3),+3(×3),+6(×3),+19(×3)	XX,	XX,	MAC	b	d
255	4CC	XY,	XY,	XY,-4(×1,mos,~50%),+5(×3,mos,~60%),+8(×3,mos,~30%),-9(×1,mos,~50%)	MAC	d	b
256	4CC	XX,	XX,	XY,-4(×1),+5(×3),-7(×1),+11(×3),+13(×3),+14(×3),-16(×1),+20(×3),+21(×3)	MAC	d	b
