# Supplementary material for: A Non-invasive Chromosome Screening Strategy for Prioritizing in vitro Fertilization Embryos for Implantation
Source: Front Cell Dev Biol. 2021 Aug 9;9:708322. doi: 10.3389/fcell.2021.708322 (PMC8380813; doi:10.3389/fcell.2021.708322)
Supplement: Supplementary file 2 [file Table_2.XLSX]

## Sheet: Data quality metrics
Table S2. Data quality metrics for each sample
Project	Sample	raw_reads	high_quality_GC(%)	high_quality_reads	high_quality_rate(%)	mapped_reads	mapping_rate(%)	mapped_of_raw reads(%)	unique_mapped_reads	unique_mapped_of_raw reads(%)	duplication_rate(%)	CV	MAPD
Project_YKSH_NICS_161108_05J_01_CL	05J16110801XH10_C	1344404	41	1176060	87.4782	1029339	87.5244	76.5647	990291	73.6602	1.3047	0.080767	0.0646136
Project_YKSH_NICS_161108_05J_01_CL	05J16110801XH10_E	1434757	43	1287550	89.7399	1047232	81.3352	72.9902	971211	67.6917	1.3945	0.0816041	0.0652833
Project_YKSH_NICS_161108_05J_01_CL	05J16110801XH10_M	2493259	43	700816	28.1084	502436	71.693	20.1518	476247	19.1014	1.6762	0.164025	0.13122
Project_YKSH_NICS_161108_05J_01_CL	05J16110801XH11_C	1192611	42	1051574	88.1741	888940	84.5342	74.5373	846195	70.9531	1.1532	0.0745794	0.0596635
Project_YKSH_NICS_161108_05J_01_CL	05J16110801XH11_E	1403361	44	1264742	90.1224	1006485	79.5803	71.7196	926681	66.033	1.3884	0.077936	0.0623488
Project_YKSH_NICS_161108_05J_01_CL	05J16110801XH11_M	2935031	40	1986516	67.683	1664671	83.7985	56.7173	1595866	54.3731	2.5828	0.106818	0.085454
Project_YKSH_NICS_161108_05J_01_CL	05J16110801XH8_C	1653373	43	1440748	87.1399	1216029	84.4026	73.5484	1156091	69.9232	1.5263	0.0847924	0.0678339
Project_YKSH_NICS_161108_05J_01_CL	05J16110801XH8_E	1487772	44	1342659	90.2463	1062519	79.1354	71.4168	974146	65.4768	1.6623	0.0748914	0.0599131
Project_YKSH_NICS_161108_05J_01_CL	05J16110801XH8_M	1866108	41	1168210	62.6014	1015810	86.9544	54.4347	973756	52.1811	1.4358	0.102401	0.0819211
Project_YKSH_NICS_161108_05J_01_CL	05J16110801XH9_C	1731596	43	1529771	88.3446	1264293	82.6459	73.0132	1189936	68.719	1.5184	0.0720937	0.057675
Project_YKSH_NICS_161108_05J_01_CL	05J16110801XH9_E	1609896	44	1455929	90.4362	1152041	79.1276	71.56	1050091	65.2273	1.5516	0.0743165	0.0594532
Project_YKSH_NICS_161108_05J_01_CL	05J16110801XH9_M	1831224	42	1202874	65.6869	1060268	88.1446	57.8994	1015960	55.4798	1.1357	0.0863584	0.0690867
Project_YKSH_NICS_161108_05J_02_CL	05J16110802CWJ_1_BL_E	1464625	44	1322199	90.2756	1052124	79.5738	71.8357	967848	66.0816	1.4593	0.0808152	0.0646521
Project_YKSH_NICS_161108_05J_02_CL	05J16110802CWJ_1_BM_M	2452097	40	1819508	74.2021	1544665	84.8947	62.9936	1477357	60.2487	3.0276	0.108329	0.0866633
Project_YKSH_NICS_161108_05J_02_CL	05J16110802CWJ_1_TE_C	1016221	43	904270	88.9836	755474	83.5452	74.3415	715444	70.4024	1.0533	0.0910037	0.0728029
Project_YKSH_NICS_161108_05J_02_CL	05J16110802CWJ_2_BL_E	1468330	43	1307813	89.0681	1059087	80.9815	72.1287	981649	66.8548	1.3837	0.0729142	0.0583313
Project_YKSH_NICS_161108_05J_02_CL	05J16110802CWJ_2_BM_M	1415028	42	613023	43.3223	528829	86.2658	37.3723	505942	35.7549	0.9114	0.109899	0.0879192
Project_YKSH_NICS_161108_05J_02_CL	05J16110802CWJ_2_TE_C	1023946	42	894205	87.3293	793120	88.6955	77.4572	762806	74.4967	1.0658	0.0908362	0.072669
Project_YKSH_NICS_161108_05J_03_CL	05J16110803CXL_1_BL_E	1598896	44	1436572	89.8477	1175342	81.8157	73.5096	1093932	68.418	1.4415	0.0791862	0.0633489
Project_YKSH_NICS_161108_05J_03_CL	05J16110803CXL_1_BM_M	2165815	42	766229	35.3783	579550	75.6367	26.759	550936	25.4378	1.58	0.12284	0.0982718
Project_YKSH_NICS_161108_05J_03_CL	05J16110803CXL_1_TE_C	1657566	42	1472687	88.8464	1290757	87.6464	77.8706	1240259	74.8241	1.4221	0.08488	0.067904
Project_YKSH_NICS_161122_05J_01_CL	05J16112201FR7_C_C	1664495	44	1494596	89.7928	1274702	85.2874	76.5819	1166077	70.0559	1.9913	0.0904762	0.072381
Project_YKSH_NICS_161122_05J_01_CL	05J16112201FR7_E_E	1530157	45	1383820	90.4365	1148910	83.0245	75.0845	1008606	65.9152	2.1024	0.0856734	0.0685387
Project_YKSH_NICS_161122_05J_01_CL	05J16112201FR7_M_M	1679156	48	172365	10.265	61941	35.9359	3.68882	57769	3.44036	2.2655	0.204345	0.163476
Project_YKSH_NICS_161122_05J_02_CL	05J16112202ZY2_C_C	1358110	44	1219665	89.8061	1034029	84.7798	76.1374	938980	69.1387	1.7048	0.0785827	0.0628661
Project_YKSH_NICS_161122_05J_02_CL	05J16112202ZY2_E_E	1587982	44	1432643	90.2178	1200398	83.7891	75.5927	1066469	67.1588	1.9771	0.0800816	0.0640653
Project_YKSH_NICS_161122_05J_02_CL	05J16112202ZY2_M_M	2061337	45	371781	18.0359	221715	59.6359	10.7559	205581	9.97319	1.3814	0.149169	0.119335
Project_YKSH_NICS_161122_05J_02_CL	05J16112202ZY4_C_C	1455859	43	1300433	89.3241	1114948	85.7367	76.5835	1022617	70.2415	1.6319	0.0841913	0.067353
Project_YKSH_NICS_161122_05J_02_CL	05J16112202ZY4_E_E	1266707	44	1141611	90.1243	961730	84.2432	75.9236	854631	67.4687	1.675	0.0832791	0.0666233
Project_YKSH_NICS_161122_05J_02_CL	05J16112202ZY4_M_M	1683163	46	263493	15.6546	136463	51.79	8.10753	127333	7.5651	1.3391	0.152459	0.121967
Project_YKSH_NICS_161122_05J_03_CL	05J16112203ZWH1_C_C	1418021	43	1262838	89.0564	1075596	85.1729	75.8519	992280	69.9764	1.6329	0.0866151	0.0692921
Project_YKSH_NICS_161122_05J_03_CL	05J16112203ZWH1_E_E	1782827	45	1609406	90.2727	1327424	82.4791	74.4561	1171658	65.7191	2.4597	0.0865973	0.0692778
Project_YKSH_NICS_161122_05J_03_CL	05J16112203ZWH1_M_M	1562896	47	204682	13.0963	82841	40.473	5.30048	77108	4.93366	1.4359	0.222305	0.177844
Project_YKSH_NICS_161122_05J_03_CL	05J16112203ZWH2_C_C	1334485	43	1181547	88.5395	1012091	85.6581	75.8413	943848	70.7275	1.3373	0.0845691	0.0676553
Project_YKSH_NICS_161122_05J_03_CL	05J16112203ZWH2_E_E	1200715	45	1081671	90.0856	892916	82.5497	74.3654	783632	65.2638	1.6789	0.0972121	0.0777697
Project_YKSH_NICS_161122_05J_03_CL	05J16112203ZWH2_M_M	2483368	45	534382	21.5184	326333	61.0674	13.1407	304431	12.2588	1.6127	0.134364	0.107491
Project_YKSH_NICS_161122_05J_04_CL	05J16112204WL1_C_C	1555182	43	1384169	89.0037	1205288	87.0767	77.5014	1123485	72.2414	1.4769	0.0964556	0.0771645
Project_YKSH_NICS_161122_05J_04_CL	05J16112204WL1_E_E	1235079	45	1114453	90.2333	946578	84.9366	76.6411	845401	68.4491	1.5767	0.0844844	0.0675875
Project_YKSH_NICS_161122_05J_04_CL	05J16112204WL1_M_M	2201880	46	320841	14.5712	138739	43.2423	6.30093	130229	5.91445	1.9529	0.190627	0.152502
Project_YKSH_NICS_161128_05J_01_CL	205101611280201CE01	1216847	42	1078344	88.6179	1004383	93.1412	82.5398	898940	73.8745	1.2344	0.0971149	0.0776919
Project_YKSH_NICS_161128_05J_01_CL	205101611280201EO01	567528	45	510817	90.0074	472117	92.4239	83.1883	361749	63.7412	0.8553	0.10332	0.0826563
Project_YKSH_NICS_161128_05J_01_CL	205101611280201M001	1355685	41	955281	70.4648	824639	86.3242	60.8282	756451	55.7984	1.5802	0.155761	0.124609
Project_YKSH_NICS_161206_05J_01_CL	205101612060201CE01	1462074	44	1308650	89.5064	1218578	93.1172	83.3458	1079288	73.819	1.56	0.0914725	0.073178
Project_YKSH_NICS_161206_05J_01_CL	205101612060201CE02	1285604	44	1156547	89.9614	1074851	92.9362	83.6067	921299	71.6627	1.4239	0.0947123	0.0757698
Project_YKSH_NICS_161206_05J_01_CL	205101612060201CE03	1396122	44	1255478	89.9261	1171100	93.2792	83.8824	1045522	74.8876	1.4575	0.113103	0.0904823
Project_YKSH_NICS_161206_05J_01_CL	205101612060201EO01	1051319	45	956134	90.9461	879096	91.9428	83.6184	699157	66.5028	1.524	0.0818499	0.0654799
Project_YKSH_NICS_161206_05J_01_CL	205101612060201EO02	1437303	45	1312270	91.3009	1212121	92.3683	84.333	944919	65.7425	1.8513	0.0940315	0.0752252
Project_YKSH_NICS_161206_05J_01_CL	205101612060201EO03	1274715	45	1157626	90.8145	1067206	92.1892	83.7211	855149	67.0855	1.6831	0.10342	0.0827362
Project_YKSH_NICS_161206_05J_01_CL	205101612060201M001	1386672	43	299259	21.5811	195229	65.2375	14.079	178811	12.895	1.4442	0.20699	0.165592
Project_YKSH_NICS_161206_05J_01_CL	205101612060201M002	1522736	43	347141	22.7972	242629	69.8935	15.9338	220463	14.4781	1.4568	0.171564	0.137251
Project_YKSH_NICS_161206_05J_01_CL	205101612060201M003	1046165	48	116075	11.0953	51825	44.6479	4.95381	46232	4.41919	1.2995	0.199951	0.159961
Project_YKSH_NICS_161206_05J_02_CL	205101612060202CE02	1234213	44	1114685	90.3154	1018281	91.3515	82.5045	848141	68.7192	1.4113	0.0977209	0.0781767
Project_YKSH_NICS_161206_05J_02_CL	205101612060202CE03	1296092	44	1172414	90.4576	1080454	92.1564	83.3624	931821	71.8947	1.585	0.0957319	0.0765855
Project_YKSH_NICS_161206_05J_02_CL	205101612060202EO02	1298522	46	1189043	91.569	1081871	90.9867	83.3156	839042	64.6152	1.9127	0.117852	0.0942817
Project_YKSH_NICS_161206_05J_02_CL	205101612060202EO03	1895894	45	1727870	91.1375	1570446	90.8891	82.8341	1252843	66.0819	2.8651	0.0811136	0.0648909
Project_YKSH_NICS_161206_05J_02_CL	205101612060202M002	1843329	43	829613	45.0062	689240	83.0797	37.391	627252	34.0282	1.4005	0.133794	0.107035
Project_YKSH_NICS_161206_05J_02_CL	205101612060202M003	1770515	43	659468	37.2472	542166	82.2126	30.6219	486595	27.4832	1.5112	0.136995	0.109596
Project_YKSH_NICS_161206_05J_03_CL	205101612060203CE01	1427081	44	1288607	90.2967	1190261	92.368	83.4053	1016935	71.2598	1.6596	0.100785	0.080628
Project_YKSH_NICS_161206_05J_03_CL	205101612060203CE02	1350637	44	1218473	90.2147	1124174	92.2609	83.2329	947543	70.1553	1.5286	0.0943141	0.0754513
Project_YKSH_NICS_161206_05J_03_CL	205101612060203CE03	1603375	45	1450485	90.4645	1339047	92.3172	83.5143	1127684	70.3319	1.8177	0.0938482	0.0750786
Project_YKSH_NICS_161206_05J_03_CL	205101612060203EO01	1178040	45	1077000	91.423	990674	91.9846	84.0951	788215	66.909	1.6667	0.112673	0.090138
Project_YKSH_NICS_161206_05J_03_CL	205101612060203EO02	1673028	45	1518799	90.7814	1401033	92.2461	83.7424	1151445	68.824	1.8447	0.1005	0.0803997
Project_YKSH_NICS_161206_05J_03_CL	205101612060203EO03	2020951	45	1847332	91.409	1692871	91.6387	83.7661	1348545	66.7282	2.3592	0.0990708	0.0792566
Project_YKSH_NICS_161206_05J_03_CL	205101612060203M001	1769560	42	1515741	85.6564	1401594	92.4692	79.2058	1281848	72.4388	1.5121	0.0957005	0.0765604
Project_YKSH_NICS_161206_05J_03_CL	205101612060203M002	1655173	44	519418	31.3815	327205	62.9945	19.7686	292528	17.6736	2.1051	0.181089	0.144871
Project_YKSH_NICS_161206_05J_03_CL	205101612060203M003	1989176	43	811967	40.8193	615446	75.7969	30.9397	555362	27.9192	1.7384	0.144511	0.115609
Project_YKSH_NICS_161206_05J_04_CL	205101612060204CE01	1177218	44	1062885	90.2879	992657	93.3927	84.3223	846347	71.8938	1.3175	0.103668	0.0829346
Project_YKSH_NICS_161206_05J_04_CL	205101612060204CE02	1031689	44	925113	89.6698	859579	92.9161	83.3176	740511	71.7766	1.2124	0.0903116	0.0722492
Project_YKSH_NICS_161206_05J_04_CL	205101612060204EO01	1064497	45	970383	91.1588	902494	93.0039	84.7813	727562	68.348	1.2782	0.10169	0.0813517
Project_YKSH_NICS_161206_05J_04_CL	205101612060204EO02	1189821	45	1079817	90.7546	1002775	92.8653	84.2795	828013	69.5914	1.511	0.099784	0.0798272
Project_YKSH_NICS_161206_05J_04_CL	205101612060204M001	1929224	43	456915	23.6839	331207	72.4877	17.1679	301017	15.603	1.54	0.15512	0.124096
Project_YKSH_NICS_161206_05J_04_CL	205101612060204M002	1445100	45	236626	16.3744	145808	61.6196	10.0898	131035	9.06754	1.1554	0.15865	0.12692
Project_YKSH_NICS_161212_05J_02_CL	05J16121202BLC1_C	1635502	42	1446132	88.4213	1325127	91.6325	81.0226	1252661	76.5918	1.4417	0.08667	0.069336
Project_YKSH_NICS_161212_05J_02_CL	05J16121202BLC1_E	1694957	44	1513801	89.3121	1347985	89.0464	79.5292	1231878	72.679	1.6777	0.0984697	0.0787757
Project_YKSH_NICS_161212_05J_02_CL	05J16121202BLC1_M	1975183	42	791781	40.0865	618756	78.1474	31.3265	584201	29.5771	1.7856	0.142614	0.114092
Project_YKSH_NICS_161212_05J_02_CL	05J16121202BLC2_C	1546885	44	1378343	89.1044	1257681	91.2459	81.3041	1179759	76.2668	2.0896	0.107489	0.0859915
Project_YKSH_NICS_161212_05J_02_CL	05J16121202BLC2_E	2025856	45	1823904	90.0313	1611787	88.3702	79.5608	1451659	71.6566	1.9244	0.0959171	0.0767337
Project_YKSH_NICS_161212_05J_02_CL	05J16121202BLC2_M	1701209	41	1447565	85.0904	1345869	92.9747	79.1125	1283953	75.473	1.2239	0.0958791	0.0767033
Project_YKSH_NICS_161212_05J_03_CL	05J16121203ZWY1_C	1384642	43	1233889	89.1125	1129344	91.5272	81.5622	1069655	77.2514	1.2635	0.0975536	0.0780429
Project_YKSH_NICS_161212_05J_03_CL	05J16121203ZWY1_E	1362890	44	1221680	89.6389	1086960	88.9726	79.7541	991129	72.7226	1.4217	0.0933861	0.0747088
Project_YKSH_NICS_161212_05J_03_CL	05J16121203ZWY1_M	1868187	41	1245427	66.665	1072917	86.1485	57.4309	1013488	54.2498	2.2816	0.149255	0.119404
Project_YKSH_NICS_161215_05J_01_CL	05J16121501YLL_1_C	1121953	43	1001107	89.229	891669	89.0683	79.4747	822949	73.3497	1.1835	0.0965457	0.0772365
Project_YKSH_NICS_161215_05J_01_CL	05J16121501YLL_1_E	1099290	45	993433	90.3704	864034	86.9746	78.5993	768958	69.9504	1.4846	0.103324	0.0826595
Project_YKSH_NICS_161215_05J_01_CL	05J16121501YLL_1_M	1280897	43	276952	21.6217	192724	69.5875	15.046	181552	14.1738	1.3329	0.166524	0.13322
Project_YKSH_NICS_161215_05J_01_CL	05J16121501YLL_2_C	1120374	43	989269	88.2981	888289	89.7925	79.285	832237	74.2821	1.9207	0.0954706	0.0763765
Project_YKSH_NICS_161215_05J_01_CL	05J16121501YLL_2_E	1285272	45	1158980	90.1739	1016379	87.696	79.0789	914028	71.1155	1.48	0.100132	0.0801059
Project_YKSH_NICS_161215_05J_01_CL	05J16121501YLL_2_M	1717494	42	1027908	59.8493	845348	82.2397	49.2199	793392	46.1947	1.9016	0.126793	0.101434
Project_YKSH_NICS_161215_05J_01_CL	05J16121501YLL_3_C	1011174	44	902964	89.2986	806880	89.359	79.7964	747774	73.9511	1.1031	0.0868985	0.0695188
Project_YKSH_NICS_161215_05J_01_CL	05J16121501YLL_3_E	1041755	44	933676	89.6253	814078	87.1906	78.1449	732073	70.273	1.3577	0.0996334	0.0797067
Project_YKSH_NICS_161215_05J_01_CL	05J16121501YLL_3_M	1245421	41	1027897	82.5341	931225	90.5952	74.7719	884833	71.0469	1.3823	0.0903638	0.072291
Project_YKSH_NICS_161215_05J_01_CL	05J16121501YLL_4_C	1196046	44	1073860	89.7842	965215	89.8828	80.7005	893715	74.7225	1.2525	0.108065	0.086452
Project_YKSH_NICS_161215_05J_01_CL	05J16121501YLL_4_E	1176764	44	1056023	89.7396	926796	87.7629	78.758	835856	71.03	1.3914	0.0863869	0.0691096
Project_YKSH_NICS_161215_05J_01_CL	05J16121501YLL_4_M	1149482	40	863669	75.1355	731750	84.7257	63.6591	693636	60.3434	1.5438	0.233737	0.186989
Project_YKSH_NICS_161215_05J_01_CL	05J16121501YLL_5_C	1181998	43	1051408	88.9518	947051	90.0745	80.1229	883685	74.762	1.2112	0.103335	0.0826676
Project_YKSH_NICS_161215_05J_01_CL	05J16121501YLL_5_E	1123893	44	1010282	89.8913	891108	88.2039	79.2876	808670	71.9526	1.5721	0.0870563	0.0696451
Project_YKSH_NICS_161215_05J_01_CL	05J16121501YLL_5_M	1434339	41	971300	67.7176	803274	82.7009	56.0031	755865	52.6978	1.9325	0.145225	0.11618
Project_YKSH_NICS_161226_05J_01_CL	05J16122601WHC1	1848606	44	1649864	89.2491	1522440	92.2767	82.3561	1319144	71.3589	2.8208	0.103728	0.0829828
Project_YKSH_NICS_161226_05J_01_CL	05J16122601WHE1	1681498	45	1504312	89.4626	1379990	91.7356	82.0691	1145291	68.1114	2.9793	0.103579	0.0828631
Project_YKSH_NICS_161226_05J_01_CL	05J16122601WHM1	2266863	46	531819	23.4606	324676	61.0501	14.3227	289853	12.7865	4.3551	0.184309	0.147447
Project_YKSH_NICS_170103_05J_02_CL	05J17010302CXQC1	1390871	45	1244598	89.4834	1173328	94.2737	84.3592	950294	68.3237	1.5996	0.114901	0.0919211
Project_YKSH_NICS_170103_05J_02_CL	05J17010302CXQC2	1631562	45	1456029	89.2414	1372162	94.24	84.1011	1116702	68.4437	1.6833	0.0987806	0.0790245
Project_YKSH_NICS_170103_05J_02_CL	05J17010302CXQE1	1480300	46	1341120	90.5979	1263282	94.196	85.3396	942519	63.6708	2.0057	0.116834	0.0934669
Project_YKSH_NICS_170103_05J_02_CL	05J17010302CXQE2	1872032	46	1694534	90.5184	1602178	94.5498	85.585	1192678	63.7103	2.0378	0.124425	0.0995399
Project_YKSH_NICS_170103_05J_02_CL	05J17010302CXQM1	2150201	48	292754	13.6152	150858	51.5306	7.016	129557	6.02534	1.5616	0.188216	0.150572
Project_YKSH_NICS_170103_05J_02_CL	05J17010302CXQM2	1760051	45	207060	11.7644	141968	68.5637	8.06613	122487	6.95929	1.121	0.164195	0.131356
Project_YKSH_NICS_170103_05J_04_CL	05J17010304GLYC1	1663149	45	1492122	89.7167	1413186	94.7098	84.9705	1148744	69.0704	1.687	0.10694	0.0855517
Project_YKSH_NICS_170103_05J_04_CL	05J17010304GLYE1	1148349	46	1044294	90.9387	990100	94.8105	86.2194	730851	63.6436	1.472	0.125594	0.100475
Project_YKSH_NICS_170103_05J_04_CL	05J17010304GLYM1	1720916	41	1102534	64.0667	924871	83.8859	53.7429	811683	47.1658	2.1305	0.140883	0.112706
Project_YKSH_NICS_170109_05J_01_CL	05J17010901YGF_170102_1_C	1477880	43	1262317	85.414	1122670	88.9372	75.9649	1012668	68.5217	2.164	0.0912614	0.0730091
Project_YKSH_NICS_170109_05J_01_CL	05J17010901YGF_170102_1_E	1831134	46	1651585	90.1947	1488877	90.1484	81.309	1152007	62.9122	3.3643	0.101754	0.0814034
Project_YKSH_NICS_170109_05J_01_CL	05J17010901YGF_170102_1_M	1914118	43	693091	36.2094	547571	79.0042	28.607	484315	25.3023	2.1915	0.109495	0.0875962
Project_YKSH_NICS_170109_05J_01_CL	05J17010901YGF_170102_2_C	1175841	44	1018532	86.6216	912187	89.559	77.5774	778308	66.1916	2.2365	0.0873683	0.0698946
Project_YKSH_NICS_170109_05J_01_CL	05J17010901YGF_170102_2_E	1249536	47	1139038	91.1569	1025492	90.0314	82.0698	772647	61.8347	3.0438	0.142923	0.114338
Project_YKSH_NICS_170109_05J_01_CL	05J17010901YGF_170102_2_M	1031698	43	283129	27.443	216631	76.5132	20.9975	195313	18.9312	1.4452	0.163713	0.13097
Project_YKSH_NICS_170109_05J_02_CL	05J17010902LC_170102_8_C	1807927	45	1618312	89.512	1463117	90.4101	80.9279	1206532	66.7357	2.6509	0.105285	0.084228
Project_YKSH_NICS_170109_05J_02_CL	05J17010902LC_170102_8_E	1929317	46	1760948	91.2731	1601920	90.9692	83.0304	1217223	63.0909	3.4105	0.119036	0.095229
Project_YKSH_NICS_170109_05J_02_CL	05J17010902LC_170102_8_M	1986663	43	640316	32.2307	531339	82.9807	26.7453	481160	24.2195	1.6642	0.118078	0.0944625
Project_YKSH_NICS_170109_05J_02_CL	05J17010902LC_170102_9_C	1555914	44	1362891	87.5942	1228467	90.1368	78.9547	1032631	66.3681	2.6348	0.0914543	0.0731635
Project_YKSH_NICS_170109_05J_02_CL	05J17010902LC_170102_9_E	1608969	46	1463653	90.9684	1334119	91.15	82.9176	1020144	63.4036	3.0733	0.12098	0.0967837
Project_YKSH_NICS_170109_05J_02_CL	05J17010902LC_170102_9_M	1859340	43	1243524	66.8799	1100691	88.5139	59.1979	1001015	53.8371	2.3906	0.138315	0.110652
Project_YKSH_NICS_170120_05J_01_CL	05J17012001ZY_170117_1_C	2106679	43	1856622	88.1303	1614408	86.954	76.6328	1476096	70.0674	1.9499	0.078878	0.0631024
Project_YKSH_NICS_170120_05J_01_CL	05J17012001ZY_170117_1_E	1749791	45	1583001	90.468	1352637	85.4476	77.3028	1183411	67.6316	2.4474	0.123285	0.0986281
Project_YKSH_NICS_170120_05J_01_CL	05J17012001ZY_170117_1_M	2121487	41	1680138	79.1962	1517280	90.3069	71.5196	1437123	67.7413	1.6513	0.12749	0.101992
Project_YKSH_NICS_170120_05J_01_CL	05J17012001ZY_170117_2_C	1835269	44	1636008	89.1427	1412355	86.3293	76.9563	1302319	70.9607	1.9468	0.082438	0.0659504
Project_YKSH_NICS_170120_05J_01_CL	05J17012001ZY_170117_2_E	1875117	46	1704480	90.8999	1424403	83.5682	75.9634	1235061	65.8658	3.1509	0.123236	0.0985889
Project_YKSH_NICS_170120_05J_01_CL	05J17012001ZY_170117_2_M	2697542	44	489491	18.1458	333629	68.1584	12.3679	307796	11.4102	1.5394	0.157479	0.125983
Project_YKSH_NICS_170227_05J_01_CL	05J17022701LXX_170222_1_C	719025	43	638534	88.8055	551356	86.3472	76.6811	504472	70.1606	1.0596	0.0921661	0.0737328
Project_YKSH_NICS_170227_05J_01_CL	05J17022701LXX_170222_1_E	1094553	45	990456	90.4895	847462	85.5628	77.4254	749007	68.4304	1.9266	0.109311	0.0874491
Project_YKSH_NICS_170227_05J_01_CL	05J17022701LXX_170222_1_M	1669316	40	1262473	75.6282	1078079	85.3942	64.5821	1021295	61.1804	2.3551	0.115991	0.0927926
Project_YKSH_NICS_170303_02A_02_CL	02A17030302XYY_1_C	1026725	42	914016	89.0225	854214	93.4572	83.1979	758723	73.8974	1.5655	0.122761	0.098209
Project_YKSH_NICS_170303_02A_02_CL	02A17030302XYY_1_E	852164	46	781259	91.6794	737046	94.3408	86.4911	495621	58.1603	1.9868	0.130229	0.104183
Project_YKSH_NICS_170303_02A_02_CL	02A17030302XYY_1_M	1068766	42	909428	85.0914	840886	92.4632	78.6782	738950	69.1405	1.478	0.0927287	0.074183
Project_YKSH_NICS_170303_02A_02_CL	02A17030302XYY_2_C	771872	45	698071	90.4387	658148	94.281	85.2665	518779	67.2105	1.4586	0.110564	0.0884513
Project_YKSH_NICS_170303_02A_02_CL	02A17030302XYY_2_E	766867	46	698610	91.0992	659163	94.3535	85.9553	469355	61.2042	1.6288	0.122842	0.0982736
Project_YKSH_NICS_170303_02A_02_CL	02A17030302XYY_2_M	1238974	43	889657	71.8059	741150	83.3074	59.8197	645475	52.0975	1.7836	0.125819	0.100655
Project_YKSH_NICS_170304_05J_01_CL	05J17030401QC_170226_1_C	5176627	44	4655513	89.9333	4461606	95.8349	86.1875	3737697	72.2033	4.3644	0.112663	0.0901303
Project_YKSH_NICS_170304_05J_01_CL	05J17030401QC_170226_1_E	5446372	46	4997247	91.7537	4793323	95.9193	88.0095	3300799	60.6055	5.6331	0.112791	0.0902324
Project_YKSH_NICS_170304_05J_01_CL	05J17030401QC_170226_1_M	5479463	41	4669114	85.2112	4338808	92.9257	79.1831	3855871	70.3695	4.7521	0.131701	0.105361
Project_YKSH_NICS_170307_02A_01_CL	02A170307012_1_C_C	864563	43	771138	89.194	727611	94.3555	84.1594	549941	63.6091	1.4951	0.0885741	0.0708593
Project_YKSH_NICS_170307_02A_01_CL	02A170307012_1_E_E	907369	45	821427	90.5284	775614	94.4228	85.4794	613552	67.6188	1.5757	0.128281	0.102625
Project_YKSH_NICS_170307_02A_01_CL	02A170307012_1_M_M	1451842	41	1254738	86.4239	1161428	92.5634	79.9969	1029387	70.9021	1.9154	0.122354	0.0978835
Project_YKSH_NICS_170307_02A_01_CL	02A170307012_3_C_C	878466	46	800761	91.1545	759122	94.8001	86.4145	568369	64.7002	1.5004	0.114173	0.0913383
Project_YKSH_NICS_170307_02A_01_CL	02A170307012_3_E_E	885557	46	806632	91.0875	763196	94.6151	86.1826	531804	60.0531	1.6965	0.121476	0.0971805
Project_YKSH_NICS_170307_02A_01_CL	02A170307012_3_M_M	1008593	44	306985	30.437	267090	87.0043	26.4814	231976	23	0.833	0.146519	0.117215
Project_YKSH_NICS_170307_02A_01_CL	02A170307012_4_C_C	750403	45	680841	90.73	646892	95.0137	86.2059	503955	67.1579	1.2083	0.110227	0.0881819
Project_YKSH_NICS_170307_02A_01_CL	02A170307012_4_E_E	793047	45	721556	90.9853	682957	94.6506	86.1181	501688	63.2608	1.4284	0.12267	0.0981357
Project_YKSH_NICS_170307_02A_01_CL	02A170307012_4_M_M	1031301	41	888299	86.1338	829930	93.4291	80.4741	733665	71.1398	1.4016	0.104001	0.0832008
Project_YKSH_NICS_170307_02A_02_CL	02A170307021_2_C_C	641722	44	577196	89.9449	544528	94.3402	84.8542	446792	69.6239	1.0227	0.108391	0.0867127
Project_YKSH_NICS_170307_02A_02_CL	02A170307021_2_E_E	873838	46	800933	91.6569	757241	94.5449	86.6569	535454	61.2761	1.8239	0.122623	0.0980986
Project_YKSH_NICS_170307_02A_02_CL	02A170307021_2_M_M	1342570	41	1058693	78.8557	936964	88.502	69.7888	826590	61.5677	1.8946	0.128388	0.10271
Project_YKSH_NICS_170307_02A_02_CL	02A170307021_3_C_C	850343	45	770982	90.6672	729899	94.6713	85.8358	593977	69.8515	1.3948	0.121146	0.0969166
Project_YKSH_NICS_170307_02A_02_CL	02A170307021_3_E_E	941101	46	862571	91.6555	816615	94.6722	86.7723	574047	60.9974	1.9652	0.127173	0.101738
Project_YKSH_NICS_170307_02A_02_CL	02A170307021_3_M_M	1283436	41	1068704	83.269	976886	91.4085	76.1149	859926	67.0019	1.8547	0.10788	0.0863042
Project_YKSH_NICS_170307_02A_02_CL	02A170307021_5_C_C	968085	45	877126	90.6042	829111	94.5259	85.6444	636204	65.7178	1.5736	0.119694	0.095755
Project_YKSH_NICS_170307_02A_02_CL	02A170307021_5_E_E	904864	46	830512	91.7831	787110	94.7741	86.9866	557492	61.6106	1.8295	0.122723	0.0981782
Project_YKSH_NICS_170307_02A_02_CL	02A170307021_5_M_M	1402427	41	1088845	77.64	956003	87.7997	68.1678	842072	60.0439	2.0697	0.123952	0.0991614
Project_YKSH_NICS_170311_05A_01_CL	05A17031101LQ01_C	1507612	40	1464093	97.1134	1387230	94.7501	92.0151	1106621	73.4022	8.7738	0.0925252	0.0740201
Project_YKSH_NICS_170311_05A_01_CL	05A17031101LQ01_E	1585959	41	1547778	97.5926	1485519	95.9775	93.6669	1181484	74.4965	12.6372	0.0900426	0.0720341
Project_YKSH_NICS_170311_05A_01_CL	05A17031101LQ01_M	2181113	43	2122934	97.3326	898150	42.307	41.1785	710284	32.5652	11.0803	0.123059	0.0984471
Project_YKSH_NICS_170311_05A_01_CL	05A17031101YQ07_C	281136	42	266074	94.6425	164185	61.7065	58.4006	132727	47.211	3.3346	0.153999	0.123199
Project_YKSH_NICS_170311_05A_01_CL	05A17031101YQ07_E	1487810	41	1451731	97.575	1401458	96.537	94.196	1113602	74.8484	14.6455	0.0824303	0.0659443
Project_YKSH_NICS_170311_05A_01_CL	05A17031101YQ07_M	2540878	42	2473813	97.3606	1328454	53.7007	52.2833	1055806	41.5528	10.9405	0.123579	0.0988631
Project_YKSH_NICS_170311_05A_01_CL	05A17031101YSY02_C	2463343	40	2395788	97.2576	2240209	93.5061	90.9418	1796385	72.9247	17.6959	0.0899718	0.0719774
Project_YKSH_NICS_170311_05A_01_CL	05A17031101YSY02_E	1219215	41	1191151	97.6982	1158662	97.2725	95.0334	921407	75.5738	15.7747	0.0931548	0.0745238
Project_YKSH_NICS_170311_05A_01_CL	05A17031101YSY02_M	1744392	42	1699088	97.4029	1172313	68.9966	67.2047	935565	53.6327	13.8276	0.0860514	0.0688411
Project_YKSH_NICS_170311_05A_01_CL	05A17031101YSY03_C	2931585	40	2851628	97.2726	2683341	94.0986	91.5321	2141103	73.0357	14.9022	0.0811489	0.0649191
Project_YKSH_NICS_170311_05A_01_CL	05A17031101YSY03_E	1284505	41	1253290	97.5699	1206026	96.2288	93.8903	964007	75.0489	15.1225	0.0967704	0.0774163
Project_YKSH_NICS_170311_05A_01_CL	05A17031101YSY03_M	982288	43	952269	96.944	467915	49.1369	47.6352	371494	37.8193	9.6682	0.107304	0.0858428
Project_YKSH_NICS_170311_05A_01_CL	05A17031101YSY17_C	3088507	41	3005738	97.3201	2855912	95.0153	92.469	2285887	74.0127	22.0303	0.0820829	0.0656663
Project_YKSH_NICS_170311_05A_01_CL	05A17031101YSY17_E	1502027	41	1466003	97.6016	1407143	95.985	93.6829	1128119	75.1064	14.7473	0.0924999	0.0739999
Project_YKSH_NICS_170311_05A_01_CL	05A17031101YSY17_M	1409630	44	1369262	97.1363	340740	24.8849	24.1723	270136	19.1636	11.1514	0.145685	0.116548
Project_YKSH_NICS_170311_05J_01_CL	05J17031101LHH_170308_1_C	7595048	40	7326833	96.4686	6.81729e+06	93.0455	89.7597	4482327	59.0164	24.4507	0.0448567	0.0358853
Project_YKSH_NICS_170311_05J_01_CL	05J17031101LHH_170308_1_E	4372282	40	4234718	96.8537	4075267	96.2347	93.2069	2417361	55.2883	31.1986	0.0486305	0.0389044
Project_YKSH_NICS_170311_05J_01_CL	05J17031101LHH_170308_1_M	2389996	42	2314677	96.8486	1303640	56.3206	54.5457	858758	35.9314	22.1599	0.0488517	0.0390814
Project_YKSH_NICS_170317_05J_01_CL	05J17031701TLL170313_1_C_C	1756823	41	1685264	95.9268	1235202	73.2943	70.3088	1076121	61.2538	11.9378	0.230186	0.184148
Project_YKSH_NICS_170317_05J_01_CL	05J17031701TLL170313_1_E_E	1734185	41	1683573	97.0815	1592375	94.5831	91.8227	1389366	80.1164	16.2384	0.0766383	0.0613106
Project_YKSH_NICS_170317_05J_01_CL	05J17031701TLL170313_1_M_M	3341401	42	3252742	97.3467	1787124	54.9421	53.4843	1545942	46.2663	16.114	0.0771055	0.0616844
Project_YKSH_NICS_170317_05J_02_CL	05J17031702ZML170313_1_C_C	2715202	40	2637733	97.1468	2450765	92.9118	90.2609	2149937	79.1815	14.1601	0.080938	0.0647504
Project_YKSH_NICS_170317_05J_02_CL	05J17031702ZML170313_1_E_E	1927500	41	1874773	97.2645	1790991	95.5311	92.9178	1563811	81.1316	20.0687	0.0899652	0.0719722
Project_YKSH_NICS_170317_05J_02_CL	05J17031702ZML170313_1_M_M	2889021	41	2804371	97.0699	1716960	61.2244	59.4305	1504710	52.0837	13.9141	0.107708	0.0861664
Project_YKSH_NICS_170317_05J_02_CL	05J17031702ZML170313_2_C_C	3166435	40	3060573	96.6567	2613147	85.381	82.5265	2290635	72.3411	12.8212	0.111576	0.0892611
Project_YKSH_NICS_170317_05J_02_CL	05J17031702ZML170313_2_E_E	1944667	41	1888741	97.1241	1775304	93.994	91.2909	1554921	79.9582	13.5384	0.0814732	0.0651785
Project_YKSH_NICS_170317_05J_02_CL	05J17031702ZML170313_2_M_M	2700164	42	2628163	97.3335	1278683	48.6531	47.3558	1110165	41.1147	15.032	0.0891389	0.0713111
Project_YKSH_NICS_170319_05A_01_CL	05A17031901TQ_19_C	1617352	41	1577408	97.5303	1522346	96.5093	94.1258	1463676	90.4983	25.8458	0.0996609	0.0797287
Project_YKSH_NICS_170319_05A_01_CL	05A17031901TQ_19_E	1290635	41	1259240	97.5675	1217035	96.6484	94.2974	1169745	90.6333	26.9252	0.0974104	0.0779284
Project_YKSH_NICS_170319_05A_01_CL	05A17031901TQ_19_M	5624500	41	5475320	97.3477	5155851	94.1653	91.6677	4955841	88.1117	35.3085	0.0737468	0.0589975
Project_YKSH_NICS_170319_05A_01_CL	05A17031901TQ_24_C	1642956	41	1601046	97.4491	1538945	96.1212	93.6693	1480107	90.088	21.6844	0.0864085	0.0691268
Project_YKSH_NICS_170319_05A_01_CL	05A17031901TQ_24_E	419391	41	406711	96.9766	391661	96.2996	93.388	377151	89.9282	1.3089	0.189145	0.151316
Project_YKSH_NICS_170319_05A_01_CL	05A17031901TQ_24_M	3097615	41	3018013	97.4302	2755690	91.3081	88.9617	2644876	85.3843	27.4685	0.0939798	0.0751838
Project_YKSH_NICS_170319_05A_01_CL	05A17031901TQ_6_C	1562430	41	1520432	97.312	1470030	96.685	94.0861	1417703	90.7371	22.803	0.0900229	0.0720183
Project_YKSH_NICS_170319_05A_01_CL	05A17031901TQ_6_E	1496638	41	1458751	97.4685	1413866	96.9231	94.4695	1362888	91.0633	29.5536	0.100783	0.0806266
Project_YKSH_NICS_170319_05A_01_CL	05A17031901TQ_6_M	1475572	41	1437024	97.3876	1287025	89.5618	87.2221	1237889	83.8921	25.9177	0.100788	0.0806307
Project_YKSH_NICS_170319_05A_01_CL	05A17031901WSR_5_C	796186	41	772779	97.0601	743278	96.1825	93.3548	716335	89.9708	15.1963	0.0935467	0.0748374
Project_YKSH_NICS_170319_05A_01_CL	05A17031901WSR_5_E	1849166	41	1804383	97.5782	1742318	96.5603	94.2218	1678383	90.7643	25.6008	0.0820209	0.0656167
Project_YKSH_NICS_170319_05A_01_CL	05A17031901WSR_5_M	663711	41	644101	97.0454	518929	80.5664	78.186	499575	75.27	22.0382	0.127552	0.102042
Project_YKSH_NICS_170319_05A_01_CL	05A17031901YT_4_C	1239618	41	1205705	97.2642	1165928	96.7009	94.0554	1122868	90.5818	22.5436	0.0891436	0.0713149
Project_YKSH_NICS_170319_05A_01_CL	05A17031901YT_4_E	1606144	41	1564882	97.431	1510094	96.4989	94.0198	1453175	90.476	27.4169	0.0918152	0.0734521
Project_YKSH_NICS_170319_05A_01_CL	05A17031901YT_4_M	1217738	41	1183863	97.2182	998744	84.3631	82.0163	960260	78.856	24.3436	0.119227	0.0953817
Project_YKSH_NICS_170319_05A_01_CL	05A17031901YT_8_C	1489499	41	1448570	97.2522	1387519	95.7854	93.1534	1336576	89.7333	17.9925	0.0814133	0.0651307
Project_YKSH_NICS_170319_05A_01_CL	05A17031901YT_8_E	1725652	41	1680494	97.3831	1616741	96.2063	93.6887	1556135	90.1766	21.0869	0.0786185	0.0628948
Project_YKSH_NICS_170319_05A_01_CL	05A17031901YT_8_M	1248087	41	1215511	97.3899	1022209	84.0971	81.9021	982595	78.7281	25.1822	0.0881086	0.0704869
Project_YKSH_NICS_170319_05A_02_CL	05A17031902CJ_3_C	1357233	41	1322069	97.4091	1253360	94.8029	92.3467	1204212	88.7255	17.4579	0.077961	0.0623688
Project_YKSH_NICS_170319_05A_02_CL	05A17031902CJ_3_E	1438260	41	1400980	97.408	1330590	94.9757	92.5139	1276727	88.7689	14.787	0.0940032	0.0752026
Project_YKSH_NICS_170319_05A_02_CL	05A17031902CJ_3_M	1626728	41	1585796	97.4838	1386807	87.4518	85.2513	1331846	81.8727	26.0435	0.10535	0.0842796
Project_YKSH_NICS_170319_05A_02_CL	05A17031902CJ_8_C	1941516	41	1894399	97.5732	1811023	95.5988	93.2788	1738811	89.5594	20.2454	0.0873414	0.0698731
Project_YKSH_NICS_170319_05A_02_CL	05A17031902CJ_8_E	1588559	41	1549115	97.517	1495273	96.5243	94.1276	1440555	90.6831	25.154	0.101493	0.0811946
Project_YKSH_NICS_170319_05A_02_CL	05A17031902CJ_8_M	828745	42	806826	97.3552	636705	78.9148	76.8276	611418	73.7764	23.3581	0.141038	0.11283
Project_YKSH_NICS_170319_05A_02_CL	05A17031902GY_7_C	1537565	41	1499099	97.4983	1443567	96.2956	93.8866	1391658	90.5105	23.3967	0.0927147	0.0741717
Project_YKSH_NICS_170319_05A_02_CL	05A17031902GY_7_E	1175388	41	1144588	97.3796	1115253	97.4371	94.8838	1077468	91.6691	25.9373	0.113389	0.0907112
Project_YKSH_NICS_170319_05A_02_CL	05A17031902GY_7_M	1679172	41	1637567	97.5223	1470213	89.7803	87.5558	1414048	84.211	26.0269	0.108968	0.0871743
Project_YKSH_NICS_170319_05A_02_CL	05A17031902QY_10_C	994372	41	966853	97.2325	878190	90.8297	88.316	842837	84.7607	17.6619	0.0979312	0.0783449
Project_YKSH_NICS_170319_05A_02_CL	05A17031902QY_10_E	1534646	41	1497465	97.5772	1437542	95.9984	93.6725	1380896	89.9814	19.6086	0.0800485	0.0640388
Project_YKSH_NICS_170319_05A_02_CL	05A17031902QY_10_M	495647	42	482660	97.3798	357973	74.1667	72.2234	343850	69.374	20.2771	0.125793	0.100634
Project_YKSH_NICS_170319_05A_03_CL	05A17031903ZJR_12_C	1267819	41	1234498	97.3718	1169895	94.7669	92.2762	1127143	88.9041	14.5356	0.0794028	0.0635222
Project_YKSH_NICS_170319_05A_03_CL	05A17031903ZJR_12_E	1205256	41	1175403	97.5231	1126243	95.8176	93.4443	1084393	89.972	16.6334	0.0823659	0.0658927
Project_YKSH_NICS_170319_05A_03_CL	05A17031903ZJR_12_M	1076021	41	1036740	96.3495	768691	74.1449	71.4383	739801	68.7534	10.923	0.168314	0.134651
Project_YKSH_NICS_170319_05A_03_CL	05A17031903ZJR_2_C	264439	41	257445	97.3552	246845	95.8826	93.3467	236961	89.6089	4.5322	0.094768	0.0758144
Project_YKSH_NICS_170319_05A_03_CL	05A17031903ZJR_2_E	1319288	41	1287402	97.5831	1230594	95.5874	93.2771	1179649	89.4156	17.1292	0.0836668	0.0669334
Project_YKSH_NICS_170319_05A_03_CL	05A17031903ZJR_2_M	1602035	41	1557326	97.2092	1454157	93.3752	90.7694	1398788	87.3132	25.2576	0.110988	0.0887904
Project_YKSH_NICS_170319_05A_03_CL	05A17031903ZJR_8_C	1930944	40	1880156	97.3698	1771185	94.2042	91.7264	1703976	88.2457	15.4385	0.0750715	0.0600572
Project_YKSH_NICS_170319_05A_03_CL	05A17031903ZJR_8_E	1775329	41	1731403	97.5258	1650991	95.3557	92.9963	1587796	89.4367	18.041	0.0813376	0.0650701
Project_YKSH_NICS_170319_05A_03_CL	05A17031903ZJR_8_M	482876	41	470022	97.338	423382	90.0771	87.6792	407405	84.3705	18.8367	0.102394	0.0819156
Project_YKSH_NICS_170319_05A_03_CL	05A17031903ZJR_9_C	2046029	41	1994612	97.487	1903451	95.4296	93.0315	1830295	89.456	18.2014	0.0780414	0.0624331
Project_YKSH_NICS_170319_05A_03_CL	05A17031903ZJR_9_E	820583	41	800264	97.5238	768105	95.9815	93.6048	737215	89.8404	14.0842	0.0888276	0.0710621
Project_YKSH_NICS_170319_05A_03_CL	05A17031903ZJR_9_M	1552411	42	1512791	97.4478	1192911	78.855	76.8425	1148281	73.9676	14.7234	0.178853	0.143082
Project_YKSH_NICS_170328_05A_01_CL	05A17032801_SH_15_C	1801224	41	1754940	97.4304	1678013	95.6165	93.1596	1613785	89.5938	20.288	0.0763329	0.0610663
Project_YKSH_NICS_170328_05A_01_CL	05A17032801_SH_15_E	1820661	41	1775855	97.539	1702885	95.891	93.5311	1638002	89.9674	23.2966	0.0868874	0.0695099
Project_YKSH_NICS_170328_05A_01_CL	05A17032801_SH_6_C	2520479	40	2454167	97.3691	2318974	94.4913	92.0053	2228540	88.4173	17.2749	0.0642071	0.0513657
Project_YKSH_NICS_170328_05A_01_CL	05A17032801_SH_6_E	1824441	41	1778136	97.462	1696461	95.4067	92.9852	1630380	89.3633	21.3122	0.0745044	0.0596035
Project_YKSH_NICS_170328_05A_01_CL	05A17032801_SH_15_M	220423	42	211987	96.1728	187200	88.3073	84.9276	180266	81.7818	15.7566	0.143514	0.114811
Project_YKSH_NICS_170328_05A_01_CL	05A17032801_SH_6_M	1053884	41	1022960	97.0657	948210	92.6928	89.9729	911427	86.4827	22.5737	0.097565	0.078052
Project_YKSH_NICS_170328_05A_03_CL	05A17032803_LJJ_3_C	1820839	41	1765988	96.9876	1698455	96.1759	93.2787	1639505	90.0412	24.0402	0.099498	0.0795984
Project_YKSH_NICS_170328_05A_03_CL	05A17032803_LJJ_3_E	1706031	41	1659296	97.2606	1603183	96.6183	93.9715	1546914	90.6733	28.1639	0.0912839	0.0730271
Project_YKSH_NICS_170328_05A_03_CL	05A17032803_LJJ_3_M	2095819	41	2028491	96.7875	1924173	94.8574	91.8101	1852038	88.3682	26.4982	0.108006	0.0864045
Project_YKSH_NICS_170328_05A_03_CL	05A17032803_LJJ_6_C	2341171	41	2273053	97.0904	2183075	96.0415	93.2471	2104871	89.9068	24.7951	0.0830984	0.0664787
Project_YKSH_NICS_170328_05A_03_CL	05A17032803_LJJ_6_E	2551739	41	2483057	97.3084	2387985	96.1712	93.5827	2298935	90.0929	32.7286	0.0861871	0.0689497
Project_YKSH_NICS_170328_05A_03_CL	05A17032803_LJJ_6_M	2666375	41	2586159	96.9916	2434959	94.1535	91.321	2343754	87.9004	29.1709	0.100699	0.0805595
Project_YKSH_NICS_170328_05A_03_CL	05A17032803_ML_10_C	2641372	41	2567109	97.1885	2471518	96.2763	93.5695	2382226	90.189	28.0082	0.0870352	0.0696281
Project_YKSH_NICS_170328_05A_03_CL	05A17032803_ML_10_E	2671874	41	2595924	97.1574	2501176	96.3501	93.6113	2410064	90.2013	30.3243	0.096073	0.0768584
Project_YKSH_NICS_170328_05A_03_CL	05A17032803_ML_10_M	1188798	41	1153472	97.0284	1086631	94.2052	91.4059	1046823	88.0573	22.9005	0.083003	0.0664024
Project_YKSH_NICS_170328_05A_03_CL	05A17032803_ML_15_C	694497	41	670094	96.4862	632583	94.4021	91.0851	609065	87.6987	15.3072	0.0828304	0.0662643
Project_YKSH_NICS_170328_05A_03_CL	05A17032803_ML_15_E	510676	41	496241	97.1734	481058	96.9404	94.2002	464224	90.9038	14.5315	0.103004	0.082403
Project_YKSH_NICS_170328_05A_03_CL	05A17032803_ML_15_M	1560322	41	1515539	97.1299	1417745	93.5472	90.8623	1365385	87.5066	24.8207	0.0831676	0.0665341
Project_YKSH_NICS_170328_05A_03_CL	05A17032803_ML_16_C	2704946	41	2628592	97.1772	2529042	96.2128	93.4969	2434908	90.0169	29.2533	0.0773426	0.0618741
Project_YKSH_NICS_170328_05A_03_CL	05A17032803_ML_16_E	1758518	41	1705542	96.9875	1629316	95.5307	92.6528	1567370	89.1302	22.5784	0.0798067	0.0638454
Project_YKSH_NICS_170328_05A_03_CL	05A17032803_ML_16_M	2885150	41	2799528	97.0323	2651590	94.7156	91.9048	2552497	88.4702	29.2112	0.0940974	0.0752779
Project_YKSH_NICS_170328_05A_03_CL	05A17032803_ML_18_C	1105011	40	1067530	96.6081	1003993	94.0482	90.8582	964512	87.2853	15.5862	0.0742628	0.0594102
Project_YKSH_NICS_170328_05A_03_CL	05A17032803_ML_18_E	1996881	40	1936875	96.995	1828988	94.4298	91.5922	1756604	87.9674	21.4477	0.0707564	0.0566051
Project_YKSH_NICS_170328_05A_03_CL	05A17032803_ML_18_M	1625357	41	1577331	97.0452	1494812	94.7684	91.9682	1438787	88.5213	23.182	0.0875304	0.0700243
Project_YKSH_NICS_170328_05A_03_CL	05A17032803_ML_2_C	650591	41	628727	96.6394	611019	97.1835	93.9175	591147	90.8631	20.2549	0.107902	0.0863214
Project_YKSH_NICS_170328_05A_03_CL	05A17032803_ML_2_E	2802672	41	2721020	97.0866	2623443	96.414	93.6051	2528434	90.2151	32.1427	0.080695	0.064556
Project_YKSH_NICS_170328_05A_03_CL	05A17032803_ML_2_M	455519	41	441349	96.8893	412267	93.4107	90.5049	397373	87.2352	15.9441	0.112565	0.0900523
Project_YKSH_NICS_170328_05A_03_CL	05A17032803_ML_3_C	2391256	41	2322469	97.1234	2216977	95.4578	92.7118	2133378	89.2158	27.7751	0.0742435	0.0593948
Project_YKSH_NICS_170328_05A_03_CL	05A17032803_ML_3_E	2070138	41	2008039	97.0002	1929952	96.1113	93.2282	1863231	90.0052	24.3971	0.132961	0.106369
Project_YKSH_NICS_170328_05A_03_CL	05A17032803_ML_3_M	1208796	41	1170998	96.8731	1115528	95.263	92.2842	1074670	88.9042	21.1947	0.0851338	0.068107
Project_YKSH_NICS_170401_05J_02_CL	05J17040102ZP_170326_6_C	2200959	40	2126429	96.6137	2071813	97.4316	94.1323	1836691	83.4496	16.692	0.0996327	0.0797062
Project_YKSH_NICS_170401_05J_02_CL	05J17040102ZP_170326_6_E	2628474	41	2542699	96.7367	2486461	97.7883	94.5971	2203817	83.844	27.8474	0.0989695	0.0791756
Project_YKSH_NICS_170401_05J_02_CL	05J17040102ZP_170326_6_M	9494431	43	8796437	92.6484	6554660	74.5149	69.0369	5663245	59.6481	27.6419	0.0892664	0.0714131
Project_YKSH_NICS_170403_05A_01_CL	05A17040301CSS_13_C	1289428	40	1250569	96.9863	1206771	96.4978	93.5896	1161889	90.1089	15.1721	0.0734939	0.0587951
Project_YKSH_NICS_170403_05A_01_CL	05A17040301CSS_13_E	1100418	40	1068734	97.1207	1032758	96.6338	93.8514	993975	90.327	20.7803	0.0945515	0.0756412
Project_YKSH_NICS_170403_05A_01_CL	05A17040301CSS_13_M	2125762	40	2049056	96.3916	1940596	94.7068	91.2894	1865732	87.7677	20.2612	0.0909157	0.0727326
Project_YKSH_NICS_170403_05A_01_CL	05A17040301CSS_5_C	1498813	40	1454261	97.0275	1406353	96.7057	93.8311	1352353	90.2283	22.1946	0.079567	0.0636536
Project_YKSH_NICS_170403_05A_01_CL	05A17040301CSS_5_E	1125373	39	1092469	97.0762	1056596	96.7163	93.8885	1016968	90.3672	18.4407	0.0870083	0.0696066
Project_YKSH_NICS_170403_05A_01_CL	05A17040301CSS_5_M	2100841	40	2032647	96.754	1939785	95.4315	92.3337	1865322	88.7893	22.464	0.0931179	0.0744943
Project_YKSH_NICS_170403_05A_01_CL	05A17040301HC_10_C	1835398	40	1782612	97.124	1715077	96.2115	93.4444	1649723	89.8837	21.3017	0.0804723	0.0643778
Project_YKSH_NICS_170403_05A_01_CL	05A17040301HC_10_E	1813160	40	1760656	97.1043	1695967	96.3259	93.5365	1631985	90.0078	21.0901	0.0835209	0.0668167
Project_YKSH_NICS_170403_05A_01_CL	05A17040301HC_10_M	1891438	40	1833750	96.95	1716744	93.6193	90.764	1649863	87.228	20.832	0.104541	0.0836332
Project_YKSH_NICS_170403_05A_01_CL	05A17040301HC_13_C	1328567	40	1287280	96.8924	1244795	96.6996	93.6946	1199695	90.2999	19.7856	0.0845184	0.0676147
Project_YKSH_NICS_170403_05A_01_CL	05A17040301HC_13_E	1298402	40	1258619	96.936	1217641	96.7442	93.78	1173215	90.3584	23.2272	0.0918147	0.0734518
Project_YKSH_NICS_170403_05A_01_CL	05A17040301HC_13_M	1250791	40	1212724	96.9566	1145023	94.4174	91.5439	1101083	88.0309	18.0767	0.0756884	0.0605507
Project_YKSH_NICS_170403_05A_01_CL	05A17040301XXN_7_C	2100025	40	2035739	96.9388	1920705	94.3493	91.4611	1846088	87.9079	14.9675	0.0809126	0.0647301
Project_YKSH_NICS_170403_05A_01_CL	05A17040301XXN_7_E	1290833	40	1252700	97.0459	1206100	96.28	93.4358	1161432	89.9754	19.2045	0.0754303	0.0603442
Project_YKSH_NICS_170403_05A_01_CL	05A17040301XXN_11_C	1836012	38	1781743	97.0442	1743563	97.8572	94.9647	1539378	83.8436	13.7446	0.0873312	0.069865
Project_YKSH_NICS_170403_05A_01_CL	05A17040301XXN_11_E	1099006	40	1063882	96.804	1042425	97.9831	94.8516	911945	82.9791	16.6117	0.0836997	0.0669597
Project_YKSH_NICS_170403_05A_01_CL	05A17040301XXN_11_M	3607329	40	3492733	96.8232	3403328	97.4403	94.3448	2980375	82.62	28.7379	0.0819951	0.0655961
Project_YKSH_NICS_170403_05A_01_CL	05A17040301XXN_13_C	1462681	39	1408435	96.2913	1367015	97.0591	93.4595	1198157	81.9151	17.1416	0.0915229	0.0732183
Project_YKSH_NICS_170403_05A_01_CL	05A17040301XXN_13_E	1680886	40	1629795	96.9605	1598136	98.0575	95.077	1392362	82.835	22.1099	0.0817347	0.0653878
Project_YKSH_NICS_170403_05A_01_CL	05A17040301XXN_13_M	2182983	39	2108327	96.5801	2053778	97.4127	94.0813	1817970	83.2792	25.3677	0.110018	0.0880144
Project_YKSH_NICS_170403_05A_01_CL	05A17040301XXN_14_C	281603	40	272657	96.8232	267123	97.9703	94.858	234533	83.285	3.9342	0.101324	0.0810593
Project_YKSH_NICS_170403_05A_01_CL	05A17040301XXN_14_E	1275029	40	1237963	97.0929	1215750	98.2057	95.3508	1060407	83.1673	19.5857	0.0917223	0.0733778
Project_YKSH_NICS_170403_05A_01_CL	05A17040301XXN_14_M	3577687	40	3455974	96.598	3385208	97.9524	94.62	2990312	83.5823	31.4606	0.12184	0.0974716
Project_YKSH_NICS_170403_05A_01_CL	05A17040301XXN_7_M	5635080	40	5446653	96.6562	5327106	97.8051	94.5347	4710795	83.5977	31.7501	0.135251	0.108201
Project_YKSH_NICS_170407_05J_01_CL	05J17040701YDC_170404_1_C	3326112	39	3190096	95.9107	3127993	98.0533	94.0435	2752565	82.7562	21.6099	0.102714	0.082171
Project_YKSH_NICS_170407_05J_01_CL	05J17040701YDC_170404_1_E	2565549	40	2461338	95.9381	2407548	97.8146	93.8414	2097947	81.7738	25.4108	0.097103	0.0776824
Project_YKSH_NICS_170407_05J_01_CL	05J17040701YDC_170404_1_M	5931076	40	5676552	95.7086	5533300	97.4764	93.2934	4826641	81.3788	28.1885	0.0855994	0.0684795
Project_YKSH_NICS_170407_05J_01_CL	05J17040701YDC_170404_2_C	3595980	39	3449311	95.9213	3365613	97.5735	93.5938	2962411	82.3812	18.4621	0.102371	0.0818966
Project_YKSH_NICS_170407_05J_01_CL	05J17040701YDC_170404_2_E	1818378	40	1745314	95.9819	1711138	98.0418	94.1024	1494270	82.176	21.2438	0.0855074	0.0684059
Project_YKSH_NICS_170407_05J_01_CL	05J17040701YDC_170404_2_M	4876192	40	4667481	95.7198	4496664	96.3403	92.2167	3920869	80.4084	25.5646	0.0867573	0.0694058
Project_YKSH_NICS_170407_05J_01_CL	05J17040701YDC_170404_3_C	3553324	39	3409185	95.9435	3335348	97.8342	93.8656	2944086	82.8544	20.8171	0.0975261	0.0780209
Project_YKSH_NICS_170407_05J_01_CL	05J17040701YDC_170404_3_E	1770166	40	1696008	95.8107	1666926	98.2853	94.1678	1463245	82.6615	26.3504	0.102935	0.0823479
Project_YKSH_NICS_170407_05J_01_CL	05J17040701YDC_170404_3_M	1932120	40	1849653	95.7318	1701165	91.9721	88.0465	1476642	76.426	23.8428	0.0996031	0.0796824
Project_YKSH_NICS_170419_05A_01_CL	05A17041901CHQ_6_C	2261425	40	2198114	97.2004	2052026	93.3539	90.7404	1970728	87.1454	21.8963	0.116194	0.0929553
Project_YKSH_NICS_170419_05A_01_CL	05A17041901CHQ_6_E	2073464	41	2014904	97.1757	1933418	95.9558	93.2458	1852780	89.3567	21.719	0.0805753	0.0644602
Project_YKSH_NICS_170419_05A_01_CL	05A17041901CHQ_6_M	852824	42	826532	96.9171	578732	70.0193	67.8607	555863	65.1791	21.5976	0.108332	0.086666
Project_YKSH_NICS_170419_05A_01_CL	05A17041901CY_15_C	1829178	41	1779699	97.295	1712109	96.2022	93.5999	1641858	89.7593	22.1869	0.0872592	0.0698074
Project_YKSH_NICS_170419_05A_01_CL	05A17041901CY_15_E	1520165	41	1480797	97.4103	1429502	96.536	94.036	1372752	90.3028	24.3179	0.0872497	0.0697997
Project_YKSH_NICS_170419_05A_01_CL	05A17041901CY_15_M	487052	43	471554	96.818	276711	58.6807	56.8134	265799	54.573	17.4585	0.123376	0.0987007
Project_YKSH_NICS_170419_05A_02_CL	05A17041902CYL_3_C	1102836	41	1072472	97.2467	1035104	96.5157	93.8584	998264	90.5179	22.3963	0.100914	0.080731
Project_YKSH_NICS_170419_05A_02_CL	05A17041902CYL_3_E	1384959	41	1346387	97.2149	1297965	96.4036	93.7187	1251723	90.3798	22.0567	0.100791	0.0806331
Project_YKSH_NICS_170419_05A_02_CL	05A17041902CYL_3_M	1251961	41	1213469	96.9255	978991	80.6771	78.1966	943543	75.3652	24.096	0.100273	0.0802184
Project_YKSH_NICS_170419_05A_02_CL	05A17041902LH_10_C	2835100	40	2755916	97.207	2586376	93.8481	91.227	2482115	87.5495	21.0109	0.0832891	0.0666313
Project_YKSH_NICS_170419_05A_02_CL	05A17041902LH_10_E	2388548	41	2322727	97.2443	2211471	95.2101	92.5864	2121196	88.8069	20.4895	0.0765963	0.0612771
Project_YKSH_NICS_170419_05A_02_CL	05A17041902LH_10_M	964834	42	935702	96.9806	726660	77.6593	75.3145	698859	72.4331	24.1828	0.101371	0.0810969
Project_YKSH_NICS_170419_05A_02_CL	05A17041902LH_11_C	1686636	41	1639071	97.1799	1580957	96.4545	93.7343	1520641	90.1582	24.4171	0.0833923	0.0667138
Project_YKSH_NICS_170419_05A_02_CL	05A17041902LH_11_E	1198240	41	1164538	97.1874	1128919	96.9414	94.2148	1086051	90.6372	24.507	0.10721	0.0857679
Project_YKSH_NICS_170419_05A_02_CL	05A17041902LH_11_M	2157177	41	2093345	97.0409	1864534	89.0696	86.434	1791126	83.031	26.9257	0.085897	0.0687176
Project_YKSH_NICS_170419_05A_02_CL	05A17041902LH_3_C	1908570	41	1856255	97.2589	1778891	95.8323	93.2054	1713113	89.759	22.7819	0.10011	0.0800882
Project_YKSH_NICS_170419_05A_02_CL	05A17041902LH_3_E	2377693	41	2313457	97.2984	2223523	96.1126	93.516	2134686	89.7797	26.6845	0.083999	0.0671992
Project_YKSH_NICS_170419_05A_02_CL	05A17041902LH_3_M	1267072	41	1227841	96.9038	988507	80.5077	78.0151	950658	75.0279	24.7844	0.104194	0.0833552
Project_YKSH_NICS_170419_05A_02_CL	05A17041902LSS_10_C	1616261	46	1565541	96.8619	441160	28.1794	27.2951	422850	26.1623	7.7775	0.238049	0.190439
Project_YKSH_NICS_170419_05A_02_CL	05A17041902LSS_10_E	1311837	41	1275985	97.267	1222713	95.825	93.2062	1173205	89.4322	19.0959	0.0868761	0.0695009
Project_YKSH_NICS_170419_05A_02_CL	05A17041902LSS_10_M	1953591	44	1898256	97.1675	672086	35.4054	34.4026	643851	32.9573	23.0366	0.115005	0.0920043
Project_YKSH_NICS_170419_05A_02_CL	05A17041902SWW_12_C	2137878	40	2079638	97.2758	1991366	95.7554	93.1468	1916387	89.6397	21.8347	0.0999603	0.0799682
Project_YKSH_NICS_170419_05A_02_CL	05A17041902SWW_12_E	1274941	41	1240322	97.2847	1196224	96.4446	93.8258	1151250	90.2983	25.6558	0.0964024	0.0771219
Project_YKSH_NICS_170419_05A_02_CL	05A17041902SWW_12_M	489117	43	473732	96.8545	256028	54.0449	52.3449	246316	50.3593	18.4772	0.13932	0.111456
Project_YKSH_NICS_170419_05A_02_CL	05A17041902ZHP_14_C	1111049	41	1079129	97.127	1035056	95.9159	93.1602	997036	89.7383	19.6755	0.096624	0.0772992
Project_YKSH_NICS_170419_05A_02_CL	05A17041902ZHP_14_E	1433537	41	1394626	97.2857	1341204	96.1694	93.5591	1289487	89.9514	23.374	0.0897293	0.0717834
Project_YKSH_NICS_170419_05A_02_CL	05A17041902ZHP_14_M	1636634	42	1592474	97.3018	924250	58.0386	56.4726	885811	54.124	20.9521	0.0970036	0.0776029
Project_YKSH_NICS_170419_05A_02_CL	05A17041902ZHP_9_C	1665187	40	1619946	97.2831	1534054	94.6978	92.125	1473811	88.5072	23.1153	0.0893611	0.0714889
Project_YKSH_NICS_170419_05A_02_CL	05A17041902ZHP_9_E	1563494	41	1521139	97.291	1462630	96.1536	93.5488	1404297	89.8179	24.4535	0.0902226	0.0721781
Project_YKSH_NICS_170419_05A_02_CL	05A17041902ZHP_9_M	3001845	42	2920573	97.2926	1861221	63.7279	62.0026	1786601	59.5168	25.4415	0.139811	0.111849
Project_YKSH_NICS_170428_05A_01_CL	05A17042801WMM20_C_C	774798	41	757204	97.7292	725777	95.8496	93.6731	690564	89.1283	12.3611	0.100426	0.080341
Project_YKSH_NICS_170428_05A_01_CL	05A17042801WMM20_E_E	1813391	41	1771238	97.6755	1583369	89.3934	87.3154	1503971	82.9369	11.0975	0.11055	0.0884403
Project_YKSH_NICS_170428_05A_01_CL	05A17042801WMM20_M_M	3013274	40	2944175	97.7068	2530172	85.9382	83.9675	2414956	80.1439	34.198	0.0915525	0.073242
Project_YKSH_NICS_170428_05A_01_CL	05A17042801WMM22_C_C	1389389	41	1356263	97.6158	1251158	92.2504	90.051	1192718	85.8448	10.0981	0.0949417	0.0759534
Project_YKSH_NICS_170428_05A_01_CL	05A17042801WMM22_E_E	1026860	41	1004247	97.7978	965771	96.1687	94.0509	922147	89.8026	14.8615	0.114322	0.0914573
Project_YKSH_NICS_170428_05A_01_CL	05A17042801WMM22_M_M	3159839	40	3085454	97.6459	2626386	85.1215	83.1177	2509667	79.4239	33.0651	0.077477	0.0619816
Project_YKSH_NICS_170428_05A_01_CL	05A17042801WMM8_C_C	1332957	41	1302749	97.7338	1237719	95.0082	92.8551	1182980	88.7485	12.4192	0.087057	0.0696456
Project_YKSH_NICS_170428_05A_01_CL	05A17042801WMM8_E_E	1388721	41	1357959	97.7849	1299376	95.686	93.5664	1240952	89.3593	14.6895	0.0796362	0.063709
Project_YKSH_NICS_170428_05A_01_CL	05A17042801WMM8_M_M	1159732	42	1131509	97.5664	733430	64.8188	63.2413	700810	60.4286	29.1033	0.110012	0.0880093
Project_YKSH_NICS_170428_05A_01_CL	05A17042801WXX5_C_C	1279520	41	1251020	97.7726	1198486	95.8007	93.6668	1142663	89.304	14.0484	0.0860318	0.0688255
Project_YKSH_NICS_170428_05A_01_CL	05A17042801WXX5_E_E	1111646	41	1086208	97.7117	1035495	95.3312	93.1497	987809	88.86	11.1663	0.0862343	0.0689874
Project_YKSH_NICS_170428_05A_01_CL	05A17042801WXX5_M_M	1915334	41	1870671	97.6681	1498217	80.0898	78.2222	1429743	74.6472	31.561	0.0952493	0.0761994
Project_YKSH_NICS_170428_05A_01_CL	05A17042801XD1_C_C	1483538	41	1450031	97.7414	1381635	95.2831	93.1311	1321833	89.1	12.8475	0.0943747	0.0754997
Project_YKSH_NICS_170428_05A_01_CL	05A17042801XD1_E_E	1018376	41	995311	97.7351	955417	95.9918	93.8177	911012	89.4573	14.5779	0.0906709	0.0725367
Project_YKSH_NICS_170428_05A_01_CL	05A17042801XD1_M_M	2224537	41	2169062	97.5062	1758281	81.0618	79.0403	1680137	75.5275	32.5654	0.0986873	0.0789498
Project_YKSH_NICS_170428_05A_01_CL	05A17042801XY4_C_C	319771	41	311391	97.3794	296651	95.2664	92.7698	283431	88.6356	0.6372	0.231041	0.184833
Project_YKSH_NICS_170428_05A_01_CL	05A17042801XY4_E_E	1230580	41	1202401	97.7101	1141028	94.8958	92.7228	1091025	88.6594	13.2516	0.0915473	0.0732378
Project_YKSH_NICS_170428_05A_01_CL	05A17042801XY4_M_M	1669030	41	1629257	97.617	1157338	71.0347	69.342	1106051	66.2691	30.1344	0.0977894	0.0782315
Project_YKSH_NICS_170428_05A_01_CL	05A17042801ZJD7_C_C	1100761	41	1071765	97.3658	1014473	94.6544	92.1611	971331	88.2418	9.4777	0.0966842	0.0773473
Project_YKSH_NICS_170428_05A_01_CL	05A17042801ZJD7_E_E	1195106	42	1168776	97.7968	1121683	95.9707	93.8564	1070562	89.5788	17.7651	0.0856916	0.0685533
Project_YKSH_NICS_170428_05A_01_CL	05A17042801ZJD7_M_M	1456596	42	1420194	97.5009	1031838	72.6547	70.839	985843	67.6813	31.0075	0.101851	0.0814812
Project_YKSH_NICS_170506_05J_01_CL	05J17050601FSH_170502_2_M	2838162	40	2787370	98.2104	2506044	89.9071	88.2981	2407411	84.8229	19.4006	0.0701752	0.0561402
Project_YKSH_NICS_170506_05J_01_CL	05J17050601FSH_170502_2_C	2297585	42	2242726	97.6123	2088474	93.1221	90.8987	2001926	87.1317	14.2975	0.0735064	0.0588052
Project_YKSH_NICS_170506_05J_01_CL	05J17050601FSH_170502_2_E	1441290	42	1408463	97.7224	1358136	96.4268	94.2306	1303050	90.4086	22.2401	0.100339	0.0802711
Project_YKSH_NICS_170506_05J_02_CL	05J17050602JML_170502_1_M	525966	42	516404	98.182	319608	61.8911	60.7659	306831	58.3367	10.9898	0.108456	0.0867646
Project_YKSH_NICS_170506_05J_02_CL	05J17050602JML_170502_2_M	885076	42	869463	98.236	591891	68.0755	66.8746	568839	64.2701	12.8911	0.0975702	0.0780562
Project_YKSH_NICS_170506_05J_02_CL	05J17050602JML_170502_3_M	629516	43	618113	98.1886	380441	61.5488	60.4339	364956	57.9741	11.78	0.10619	0.0849518
Project_YKSH_NICS_170506_05J_02_CL	05J17050602JML_170502_1_C	1787199	42	1743119	97.5336	1626436	93.3061	91.0048	1562500	87.4273	20.1093	0.0823915	0.0659132
Project_YKSH_NICS_170506_05J_02_CL	05J17050602JML_170502_1_E	1738797	42	1697954	97.6511	1622770	95.5721	93.3272	1557962	89.6	20.5475	0.0891366	0.0713093
Project_YKSH_NICS_170506_05J_02_CL	05J17050602JML_170502_2_C	2251264	41	2199584	97.7044	2077912	94.4684	92.2998	1994532	88.5961	15.0699	0.0737206	0.0589765
Project_YKSH_NICS_170506_05J_02_CL	05J17050602JML_170502_2_E	2032393	42	1985778	97.7064	1889561	95.1547	92.9722	1813036	89.207	20.3893	0.0841636	0.0673309
Project_YKSH_NICS_170506_05J_02_CL	05J17050602JML_170502_3_C	2404762	41	2349118	97.6861	2220159	94.5103	92.3234	2130054	88.5765	14.3805	0.0731929	0.0585543
Project_YKSH_NICS_170506_05J_02_CL	05J17050602JML_170502_3_E	2010193	41	1964412	97.7226	1880642	95.7356	93.5553	1803397	89.7126	20.2758	0.0729733	0.0583786
Project_YKSH_NICS_170513_05A_01_CL	05A17051301BTT_1_C	2404267	41	2344722	97.5234	2190338	93.4157	91.1021	2096152	87.1847	17.2247	0.0827103	0.0661682
Project_YKSH_NICS_170513_05A_01_CL	05A17051301BTT_1_E	2415608	42	2357295	97.586	2261279	95.9269	93.6112	2162751	89.5324	21.6465	0.0836968	0.0669574
Project_YKSH_NICS_170513_05A_01_CL	05A17051301BTT_1_M	212751	44	206447	97.0369	105820	51.2577	49.7389	101136	47.5373	21.6982	0.201112	0.16089
Project_YKSH_NICS_170513_05A_01_CL	05A17051301JFR_2_C	2994966	41	2923612	97.6175	2736998	93.617	91.3866	2618085	87.4162	18.0407	0.0823599	0.065888
Project_YKSH_NICS_170513_05A_01_CL	05A17051301JFR_2_E	2824882	42	2760107	97.707	2645712	95.8554	93.6574	2530186	89.5678	21.8964	0.0959177	0.0767341
Project_YKSH_NICS_170513_05A_01_CL	05A17051301JFR_2_M	693295	42	676109	97.5211	551636	81.5898	79.5673	528702	76.2593	24.0601	0.117918	0.0943344
Project_YKSH_NICS_170513_05A_01_CL	05A17051301WY_2_C	2693445	40	2629160	97.6133	2489989	94.7066	92.4463	2389054	88.6988	18.629	0.0893286	0.0714629
Project_YKSH_NICS_170513_05A_01_CL	05A17051301WY_2_E	3259936	42	3185457	97.7153	3060339	96.0722	93.8773	2936267	90.0713	22.953	0.103719	0.0829749
Project_YKSH_NICS_170513_05A_01_CL	05A17051301WY_2_M	408995	43	398380	97.4046	268245	67.334	65.5864	257687	63.0049	19.2973	0.133925	0.10714
Project_YKSH_NICS_170513_05A_01_CL	05A17051301WY_7_C	882406	42	859587	97.414	811836	94.4449	92.0025	779135	88.2967	15.7726	0.0996337	0.079707
Project_YKSH_NICS_170513_05A_01_CL	05A17051301WY_7_E	2372102	41	2315708	97.6226	2210537	95.4584	93.189	2119704	89.3597	19.6174	0.0840673	0.0672538
Project_YKSH_NICS_170513_05A_01_CL	05A17051301WY_7_M	435859	43	422918	97.0309	286209	67.6748	65.6655	274394	62.9548	22.8096	0.132168	0.105734
Project_YKSH_NICS_170513_05A_01_CL	05A17051301ZJD_12_C	2058337	42	2008187	97.5636	1932840	96.248	93.903	1852654	90.0073	22.6331	0.0919974	0.0735979
Project_YKSH_NICS_170513_05A_01_CL	05A17051301ZJD_12_E	2563535	40	2501068	97.5632	2266631	90.6265	88.4182	2167737	84.5605	19.4127	0.0826133	0.0660906
Project_YKSH_NICS_170513_05A_01_CL	05A17051301ZJD_12_M	482389	41	470182	97.4695	375331	79.8267	77.8067	359708	74.568	20.253	0.107322	0.0858579
Project_YKSH_NICS_170517_05J_01_CL	05J17051701ZZJ_9_C	2391817	41	2341902	97.9131	2078526	88.7538	86.9015	1988443	83.1352	11.5464	0.0789198	0.0631358
Project_YKSH_NICS_170517_05J_01_CL	05J17051701ZZJ_9_E	2346249	42	2301107	98.076	2199641	95.5906	93.7514	2105964	89.7588	25.4888	0.0910267	0.0728214
Project_YKSH_NICS_170517_05J_01_CL	05J17051701ZZJ_9_M	1866930	40	1828497	97.9414	1529940	83.672	81.9495	1464548	78.4469	24.389	0.0963617	0.0770894
Project_YKSH_NICS_170517_05J_02_CL	05J17051702WYE_1_C	434841	41	422301	97.1162	398111	94.2718	91.5532	382661	88.0002	0.8012	0.197539	0.158031
Project_YKSH_NICS_170517_05J_02_CL	05J17051702WYE_1_E	2079513	42	2040297	98.1142	1956743	95.9048	94.0962	1878218	90.3201	25.0984	0.092385	0.073908
Project_YKSH_NICS_170517_05J_02_CL	05J17051702WYE_1_M	1539713	41	1506297	97.8297	1302031	86.4392	84.5632	1251020	81.2502	24.4782	0.0936127	0.0748902
Project_YKSH_NICS_170517_05J_03_CL	05J17051703ZFY_1_C	2808384	41	2752766	98.0196	2575663	93.5664	91.7133	2470472	87.9677	14.5505	0.0683816	0.0547053
Project_YKSH_NICS_170517_05J_03_CL	05J17051703ZFY_1_E	2069012	42	2029456	98.0882	1936255	95.4076	93.5836	1858539	89.8274	22.0473	0.0845095	0.0676076
Project_YKSH_NICS_170517_05J_03_CL	05J17051703ZFY_1_M	910610	42	888026	97.5199	629535	70.8915	69.1333	603619	66.2873	22.9785	0.102225	0.0817799
Project_YKSH_NICS_170517_05J_03_CL	05J17051703ZFY_3_C	1667599	41	1634403	98.0094	1543688	94.4497	92.5695	1480084	88.7554	11.6348	0.0841909	0.0673527
Project_YKSH_NICS_170517_05J_03_CL	05J17051703ZFY_3_E	2382075	42	2336315	98.079	2215456	94.8269	93.0053	2119595	88.981	22.2774	0.0828878	0.0663102
Project_YKSH_NICS_170517_05J_03_CL	05J17051703ZFY_3_M	1344346	41	1316908	97.959	1098575	83.4208	81.7182	1053034	78.3306	25.6818	0.107079	0.085663
Project_YKSH_NICS_170521_05A_01_CL	05A17052101LLY_2_C_C	717329	41	695777	96.9955	666630	95.8109	92.9323	585677	81.6469	7.6668	0.194223	0.155379
Project_YKSH_NICS_170521_05A_01_CL	05A17052101LLY_2_E_E	2285156	40	2223921	97.3203	2175183	97.8085	95.1875	1901719	83.2205	15.8361	0.0881549	0.0705239
Project_YKSH_NICS_170521_05A_01_CL	05A17052101LLY_2_M_M	2146919	41	2089399	97.3208	1625480	77.7965	75.7122	1420171	66.1493	23.8851	0.111717	0.0893739
Project_YKSH_NICS_170521_05A_01_CL	05A17052101LY_C_2_C	1764625	41	1717372	97.3222	1678875	97.7584	95.1406	1470381	83.3254	14.7817	0.0982794	0.0786235
Project_YKSH_NICS_170521_05A_01_CL	05A17052101LY_C_4_C	2302050	41	2241160	97.355	2186822	97.5755	94.9945	1911836	83.0493	14.5522	0.0897439	0.0717952
Project_YKSH_NICS_170521_05A_01_CL	05A17052101LY_E_2_E	2114570	40	2060367	97.4367	2019081	97.9962	95.4842	1763521	83.3986	16.7383	0.0897458	0.0717967
Project_YKSH_NICS_170521_05A_01_CL	05A17052101LY_E_4_E	1619141	41	1578853	97.5118	1548461	98.0751	95.6347	1343677	82.987	18.7357	0.0914546	0.0731637
Project_YKSH_NICS_170521_05A_01_CL	05A17052101LY_M_2_M	1252038	42	1216872	97.1913	894348	73.4957	71.4314	781924	62.4521	21.504	0.10664	0.0853121
Project_YKSH_NICS_170521_05A_01_CL	05A17052101LY_M_4_M	5071171	40	4931182	97.2395	4523071	91.7239	89.1918	3984514	78.5719	29.9639	0.128544	0.102835
Project_YKSH_NICS_170521_05A_02_CL	05A17052102CYY_12_C	2661836	40	2593740	97.4418	2538160	97.8571	95.3537	2224992	83.5886	21.6352	0.109643	0.0877145
Project_YKSH_NICS_170521_05A_02_CL	05A17052102CYY_12_E	2183533	40	2127592	97.4381	2081466	97.832	95.3256	1816609	83.1959	20.0977	0.0817875	0.06543
Project_YKSH_NICS_170521_05A_02_CL	05A17052102CYY_12_M	798208	42	775893	97.2044	549906	70.8739	68.8926	480449	60.191	17.604	0.130184	0.104147
Project_YKSH_NICS_170521_05A_02_CL	05A17052102CYY_18_C	1522779	40	1480493	97.2231	1415076	95.5814	92.9272	1237141	81.2423	12.3044	0.0841912	0.0673529
Project_YKSH_NICS_170521_05A_02_CL	05A17052102CYY_18_E	864131	45	804441	93.0925	305010	37.9158	35.2968	263560	30.5	3.609	0.248707	0.198966
Project_YKSH_NICS_170521_05A_02_CL	05A17052102CYY_18_M	1282117	42	1247866	97.3286	900616	72.1725	70.2444	784161	61.1614	20.5187	0.0899248	0.0719398
Project_YKSH_NICS_170521_05A_02_CL	05A17052102CYY_2_C	317903	42	308411	97.0142	231993	75.222	72.976	200353	63.0233	6.7416	0.122922	0.0983374
Project_YKSH_NICS_170521_05A_02_CL	05A17052102CYY_2_E	2584510	40	2516956	97.3862	2455236	97.5478	94.9981	2144902	82.9907	16.1797	0.0799872	0.0639898
Project_YKSH_NICS_170521_05A_02_CL	05A17052102CYY_2_M	737694	42	717033	97.1992	462260	64.4684	62.6628	403818	54.7406	19.2596	0.1249	0.0999198
Project_YKSH_NICS_170521_05A_02_CL	05A17052102CYY_9_C	402666	41	389942	96.8401	337473	86.5444	83.8097	294780	73.2071	6.8877	0.147588	0.11807
Project_YKSH_NICS_170521_05A_02_CL	05A17052102CYY_9_E	2574314	40	2509529	97.4834	2456818	97.8996	95.4358	2149616	83.5025	19.2314	0.102306	0.0818445
Project_YKSH_NICS_170521_05A_02_CL	05A17052102CYY_9_M	1640495	41	1595556	97.2606	1397015	87.5566	85.1581	1220020	74.369	20.6407	0.0943839	0.0755071
Project_YKSH_NICS_170521_05A_02_CL	05A17052102JH_8_C	1431075	38	1393012	97.3403	1339800	96.1801	93.6219	1182352	82.6198	17.3269	0.118607	0.0948855
Project_YKSH_NICS_170521_05A_02_CL	05A17052102JH_8_E	2235013	41	2176123	97.3651	2124359	97.6213	95.0491	1844852	82.5432	17.9151	0.0768888	0.061511
Project_YKSH_NICS_170521_05A_02_CL	05A17052102JH_8_M	708943	42	689215	97.2173	481799	69.9055	67.9602	419245	59.1366	14.0808	0.097122	0.0776976
Project_YKSH_NICS_170521_05A_02_CL	05A17052102RCX_3_C	244068	43	235255	96.3891	156631	66.5792	64.1751	137832	56.4728	5.6396	0.245606	0.196485
Project_YKSH_NICS_170521_05A_02_CL	05A17052102RCX_3_E	1727231	40	1679059	97.211	1631456	97.1649	94.455	1426187	82.5707	11.8368	0.0890856	0.0712685
Project_YKSH_NICS_170521_05A_02_CL	05A17052102RCX_3_M	1008049	41	979943	97.2118	709747	72.4274	70.408	619552	61.4605	18.7259	0.118047	0.0944373
Project_YKSH_NICS_170521_05A_02_CL	05A17052102TT_6_C	2270430	40	2209484	97.3157	2156181	97.5875	94.968	1882325	82.9061	14.4986	0.0702797	0.0562237
Project_YKSH_NICS_170521_05A_02_CL	05A17052102TT_6_E	534406	42	517599	96.855	330550	63.8622	61.8537	286632	53.6356	9.4847	0.219275	0.17542
Project_YKSH_NICS_170521_05A_02_CL	05A17052102TT_6_M	934331	41	909073	97.2967	634575	69.8046	67.9176	555294	59.4323	16.6658	0.114684	0.0917471
Project_YKSH_NICS_170521_05J_02_CL	05J17052102JXL_170518_11_C	1536338	41	1492734	97.1618	1417175	94.9382	92.2437	1244902	81.0305	11.3488	0.104206	0.0833647
Project_YKSH_NICS_170521_05J_02_CL	05J17052102JXL_170518_11_E	1922205	41	1871181	97.3455	1819741	97.2509	94.6695	1580631	82.2301	16.768	0.0766579	0.0613263
Project_YKSH_NICS_170521_05J_02_CL	05J17052102JXL_170518_11_M	996869	44	966808	96.9845	459991	47.5783	46.1436	402504	40.3768	22.1731	0.132112	0.105689
Project_YKSH_NICS_170521_05J_02_CL	05J17052102JXL_170518_12_C	2171874	41	2114375	97.3526	2006517	94.8988	92.3864	1758430	80.9637	13.1942	0.0926808	0.0741447
Project_YKSH_NICS_170521_05J_02_CL	05J17052102JXL_170518_12_E	2294688	41	2234319	97.3692	2138409	95.7074	93.1895	1870408	81.5103	15.6638	0.0980198	0.0784158
Project_YKSH_NICS_170521_05J_02_CL	05J17052102JXL_170518_12_M	907722	44	880787	97.0327	239004	27.1353	26.3301	208785	23.001	18.083	0.145843	0.116674
Project_YKSH_NICS_170521_05J_02_CL	05J17052102JXL_170518_13_C	1724329	41	1677105	97.2613	1500240	89.4541	87.0043	1314721	76.2454	11.6627	0.109997	0.0879976
Project_YKSH_NICS_170521_05J_02_CL	05J17052102JXL_170518_13_E	966831	41	940471	97.2736	913431	97.1248	94.4768	791391	81.8541	2.3377	0.157488	0.12599
Project_YKSH_NICS_170521_05J_02_CL	05J17052102JXL_170518_13_M	1721604	42	1675640	97.3302	938846	56.0291	54.5332	819821	47.6196	21.0608	0.111396	0.0891169
Project_YKSH_NICS_170521_05J_02_CL	05J17052102JXL_170518_14_C	1595522	41	1552846	97.3253	1497887	96.4608	93.8807	1312518	82.2626	11.5303	0.0819827	0.0655861
Project_YKSH_NICS_170521_05J_02_CL	05J17052102JXL_170518_14_E	1392966	41	1356746	97.3998	1323515	97.5507	95.0142	1154133	82.8544	16.4884	0.0996175	0.079694
Project_YKSH_NICS_170521_05J_02_CL	05J17052102JXL_170518_14_M	1002028	44	972080	97.0113	272322	28.0144	27.1771	237670	23.7189	19.165	0.121552	0.0972416
Project_YKSH_NICS_170528_05A_01_CL	05A17052801GLW_20_C	2249536	42	2202401	97.9047	2115194	96.0404	94.028	2036028	90.5088	20.0905	0.121636	0.097309
Project_YKSH_NICS_170528_05A_01_CL	05A17052801GLW_20_E	2186473	41	2140648	97.9042	2046103	95.5833	93.5801	1966288	89.9297	17.0004	0.0869426	0.0695541
Project_YKSH_NICS_170528_05A_01_CL	05A17052801GLW_20_M	1899249	42	1855262	97.684	1592203	85.8209	83.8333	1532363	80.6826	35.5598	0.0948717	0.0758973
Project_YKSH_NICS_170603_05J_01_CL	05J17060301TWJ_12_C_C	1765242	40	1732433	98.1414	1534132	88.5536	86.9077	1480909	83.8927	12.471	0.0885724	0.0708579
Project_YKSH_NICS_170603_05J_01_CL	05J17060301TWJ_12_E_E	1839323	41	1807476	98.2685	1736024	96.0469	94.3839	1671604	90.8815	28.2421	0.0870464	0.0696372
Project_YKSH_NICS_170603_05J_01_CL	05J17060301TWJ_12_M_M	728761	42	714207	98.0029	464591	65.0499	63.7508	447297	61.3777	11.7029	0.103523	0.0828183
Project_YKSH_NICS_170603_05J_01_CL	05J17060301TWJ_13_C_C	2158147	41	2120217	98.2425	1981622	93.4632	91.8205	1903530	88.2021	14.9252	0.0846702	0.0677362
Project_YKSH_NICS_170603_05J_01_CL	05J17060301TWJ_13_E_E	1110262	41	1090904	98.2564	1046329	95.9139	94.2416	1005821	90.5931	19.6713	0.0907214	0.0725771
Project_YKSH_NICS_170603_05J_01_CL	05J17060301TWJ_13_M_M	860472	43	842660	97.93	410805	48.751	47.7418	394970	45.9016	13.5772	0.128044	0.102435
Project_YKSH_NICS_170603_05J_01_CL	05J17060301TWJ_15_C_C	1548478	41	1520325	98.1819	1435075	94.3926	92.6765	1384333	89.3996	14.5555	0.0828895	0.0663116
Project_YKSH_NICS_170603_05J_01_CL	05J17060301TWJ_15_E_E	943787	41	928533	98.3837	891940	96.0591	94.5065	858541	90.9677	19.2481	0.0941326	0.075306
Project_YKSH_NICS_170603_05J_01_CL	05J17060301TWJ_15_M_M	1334208	42	1310691	98.2374	819429	62.5189	61.4169	788541	59.1018	15.8794	0.0910605	0.0728484
Project_YKSH_NICS_170603_05J_01_CL	05J17060301TWJ_16_C_C	2124295	41	2086770	98.2335	1980115	94.889	93.2128	1903228	89.5934	17.9592	0.0886759	0.0709407
Project_YKSH_NICS_170603_05J_01_CL	05J17060301TWJ_16_E_E	1792790	41	1761807	98.2718	1693968	96.1495	94.4878	1627306	90.7695	27.9092	0.0912078	0.0729663
Project_YKSH_NICS_170603_05J_01_CL	05J17060301TWJ_16_M_M	1282168	42	1257013	98.0381	697694	55.5041	54.4152	670826	52.3197	16.7213	0.0982744	0.0786195
Project_YKSH_NICS_170608_05A_01_CL	05A17060801HXL_10_C	597278	41	584635	97.8832	559395	95.6828	93.6574	540892	90.5595	13.0274	0.104354	0.0834835
Project_YKSH_NICS_170608_05A_01_CL	05A17060801HXL_10_E	966931	40	947095	97.9486	895392	94.5409	92.6014	863498	89.303	14.0499	0.0839181	0.0671345
Project_YKSH_NICS_170608_05A_01_CL	05A17060801HXL_10_M	569560	41	556739	97.749	457086	82.1006	80.2525	441087	77.4435	22.2833	0.118731	0.094985
Project_YKSH_NICS_170608_05A_01_CL	05A17060801HYX_2_C	953401	41	934428	98.01	898376	96.1418	94.2286	864180	90.6418	19.2265	0.0922395	0.0737916
Project_YKSH_NICS_170608_05A_01_CL	05A17060801HYX_2_E	1080195	41	1060046	98.1347	1018147	96.0474	94.2559	977189	90.4641	19.3896	0.095775	0.07662
Project_YKSH_NICS_170608_05A_01_CL	05A17060801HYX_2_M	1987184	41	1944119	97.8329	1772226	91.1583	89.1828	1705344	85.8171	30.2455	0.0911944	0.0729555
Project_YKSH_NICS_170608_05A_01_CL	05A17060801HYX_5_C	1365827	40	1337085	97.8956	1253017	93.7126	91.7405	1209107	88.5256	20.5207	0.0827018	0.0661614
Project_YKSH_NICS_170608_05A_01_CL	05A17060801HYX_5_E	1116193	41	1095015	98.1027	1055754	96.4146	94.5853	1018856	91.2796	20.3717	0.0996325	0.079706
Project_YKSH_NICS_170608_05A_01_CL	05A17060801HYX_5_M	526957	41	514839	97.7004	432438	83.9948	82.0632	417661	79.259	23.9078	0.136101	0.108881
Project_YKSH_NICS_170608_05A_01_CL	05A17060801SM_21_C	1150391	41	1127145	97.9793	1088551	96.576	94.6244	1051751	91.4255	20.6486	0.0936576	0.0749261
Project_YKSH_NICS_170608_05A_01_CL	05A17060801SM_21_E	1013859	41	994493	98.0899	955264	96.0554	94.2206	919976	90.74	18.581	0.088838	0.0710704
Project_YKSH_NICS_170608_05A_01_CL	05A17060801SM_21_M	530327	42	518529	97.7753	356825	68.8149	67.284	344317	64.9254	24.0906	0.123711	0.0989687
Project_YKSH_NICS_170608_05A_01_CL	05A17060801SM_24_C	1066283	41	1045645	98.0645	1007870	96.3874	94.5218	973752	91.3221	20.048	0.0858974	0.0687179
Project_YKSH_NICS_170608_05A_01_CL	05A17060801SM_24_E	1068467	41	1049232	98.1998	1011836	96.4359	94.6998	975931	91.3394	22.6071	0.0942658	0.0754126
Project_YKSH_NICS_170608_05A_01_CL	05A17060801SM_24_M	528823	42	517568	97.8717	381951	73.7973	72.2266	368224	69.6309	22.616	0.11377	0.0910162
Project_YKSH_NICS_170608_05A_01_CL	05A17060801SM_37_C	1432439	40	1403668	97.9915	1239179	88.2815	86.5083	1197032	83.566	13.9969	0.128237	0.10259
Project_YKSH_NICS_170608_05A_01_CL	05A17060801SM_37_E	474003	41	465248	98.153	447383	96.1601	94.384	430562	90.8353	13.4067	0.094974	0.0759792
Project_YKSH_NICS_170608_05A_01_CL	05A17060801SM_37_M	241405	44	235415	97.5187	108614	46.1372	44.9924	104832	43.4258	20.239	0.176227	0.140981
Project_YKSH_NICS_170608_05A_02_CL	05A17060802LDD_23_C	1306036	41	1280385	98.036	1233257	96.3192	94.4275	1186375	90.8378	16.7059	0.0825114	0.0660091
Project_YKSH_NICS_170608_05A_02_CL	05A17060802LDD_23_E	1845075	40	1807356	97.9557	1676277	92.7475	90.8514	1611579	87.3449	20.6879	0.15315	0.12252
Project_YKSH_NICS_170608_05A_02_CL	05A17060802LDD_23_M	249738	44	242477	97.0926	96482	39.7902	38.6333	92919	37.2066	20.1979	0.236093	0.188874
Project_YKSH_NICS_170608_05A_02_CL	05A17060802LDD_5_C	1787942	40	1748727	97.8067	1606058	91.8416	89.8272	1547129	86.5313	18.5631	0.0984219	0.0787375
Project_YKSH_NICS_170608_05A_02_CL	05A17060802LDD_5_E	1375416	40	1348173	98.0193	1293431	95.9395	94.0393	1244541	90.4847	16.9924	0.0855397	0.0684317
Project_YKSH_NICS_170608_05A_02_CL	05A17060802LDD_5_M	425750	42	415810	97.6653	343056	82.5031	80.5769	330866	77.7137	21.1146	0.127876	0.102301
Project_YKSH_NICS_170608_05A_02_CL	05A17060802SHL_4_C	593946	41	579679	97.5979	518494	89.445	87.2965	501267	84.3961	10.9876	0.20322	0.162576
Project_YKSH_NICS_170608_05A_02_CL	05A17060802SHL_4_E	1307078	41	1282180	98.0951	1236900	96.4685	94.6309	1192245	91.2145	18.9113	0.086488	0.0691904
Project_YKSH_NICS_170608_05A_02_CL	05A17060802SHL_4_M	1133184	41	1108074	97.7841	920307	83.0547	81.2143	887889	78.3535	27.6829	0.110998	0.0887985
Project_YKSH_NICS_170608_05A_02_CL	05A17060802WQ_10_C	1754332	41	1717644	97.9087	1590664	92.6073	90.6706	1536865	87.604	22.6152	0.0905254	0.0724204
Project_YKSH_NICS_170608_05A_02_CL	05A17060802WQ_10_E	951058	41	933529	98.1569	902889	96.7178	94.9352	870762	91.5572	21.2319	0.0979691	0.0783753
Project_YKSH_NICS_170608_05A_02_CL	05A17060802WQ_10_M	480922	41	469811	97.6896	410581	87.3928	85.3737	396675	82.4822	20.3869	0.115012	0.0920097
Project_YKSH_NICS_170608_05A_02_CL	05A17060802WQ_2_C	1026889	41	1007353	98.0976	975768	96.8646	95.0218	941761	91.7101	22.1927	0.0928703	0.0742962
Project_YKSH_NICS_170608_05A_02_CL	05A17060802WQ_2_E	740264	41	726046	98.0793	701169	96.5736	94.7188	676286	91.3574	16.3214	0.0967835	0.0774268
Project_YKSH_NICS_170608_05A_02_CL	05A17060802WQ_2_M	2257111	41	2207457	97.8001	2085336	94.4678	92.3896	2014062	89.2319	34.684	0.0860278	0.0688222
Project_YKSH_NICS_170608_05A_02_CL	05A17060802WQ_4_C	1386878	41	1359573	98.0312	1308796	96.2652	94.3699	1260841	90.9122	18.4525	0.0918353	0.0734683
Project_YKSH_NICS_170608_05A_02_CL	05A17060802WQ_4_E	1668197	41	1635138	98.0183	1576237	96.3978	94.4875	1518686	91.0376	25.81	0.0946693	0.0757354
Project_YKSH_NICS_170608_05A_02_CL	05A17060802WQ_4_M	1380222	41	1348983	97.7367	1257775	93.2388	91.1285	1212217	87.8277	27.44	0.102385	0.081908
Project_YKSH_NICS_170608_05A_02_CL	05A17060802WQ_5_C	1914761	45	1869751	97.6493	478280	25.5799	24.9786	459160	23.98	13.7085	0.246338	0.197071
Project_YKSH_NICS_170608_05A_02_CL	05A17060802WQ_5_E	1035977	41	1016600	98.1296	983023	96.6971	94.8885	946508	91.3638	21.9055	0.0948856	0.0759085
Project_YKSH_NICS_170608_05A_02_CL	05A17060802WQ_5_M	606722	42	592848	97.7133	463979	78.2627	76.4731	447989	73.8376	23.2654	0.129586	0.103669
Project_YKSH_NICS_170629_05J_04_CL	05J170629AN04C101	1833834	40	1801463	98.2348	1696052	94.1486	92.4867	1499123	81.748	14.0317	0.103991	0.0831929
Project_YKSH_NICS_170629_05J_04_CL	05J170629AN04E101	1955899	41	1921025	98.217	1875958	97.654	95.9128	1648940	84.306	26.1108	0.094712	0.0757696
Project_YKSH_NICS_170629_05J_04_CL	05J170629AN04M001	1341184	42	1304984	97.3009	903046	69.1998	67.332	799197	59.5889	34.3511	0.1287	0.10296
Project_YKSH_NICS_170705_05A_01_CL	05A170705AN01C101	2082919	40	2038783	97.8811	1989857	97.6002	95.5321	1747980	83.9197	19.2728	0.070611	0.0564888
Project_YKSH_NICS_170705_05A_01_CL	05A170705AN01C102	2119940	40	2073266	97.7983	2019239	97.3941	95.2498	1793713	84.6115	22.8826	0.101075	0.0808601
Project_YKSH_NICS_170705_05A_01_CL	05A170705AN01C103	2786624	40	2728191	97.9031	2656354	97.3669	95.3252	2345004	84.1521	22.4211	0.0821224	0.0656979
Project_YKSH_NICS_170705_05A_01_CL	05A170705AN01C104	2280535	40	2231740	97.8604	2173953	97.4107	95.3264	1918224	84.1129	19.731	0.0836568	0.0669255
Project_YKSH_NICS_170705_05A_01_CL	05A170705AN01C106	2343684	40	2293544	97.8606	2249216	98.0673	95.9693	1997553	85.2313	28.0917	0.0874721	0.0699777
Project_YKSH_NICS_170705_05A_01_CL	05A170705AN01E101	2300704	40	2253575	97.9515	2202352	97.727	95.7251	1930926	83.9276	22.5892	0.0752462	0.060197
Project_YKSH_NICS_170705_05A_01_CL	05A170705AN01E102	1570510	41	1538525	97.9634	1508495	98.0481	96.0513	1333079	84.8819	23.8349	0.102051	0.081641
Project_YKSH_NICS_170705_05A_01_CL	05A170705AN01E103	1977100	41	1937554	97.9998	1902860	98.2094	96.245	1678849	84.9147	25.6352	0.089659	0.0717272
Project_YKSH_NICS_170705_05A_01_CL	05A170705AN01E104	1313545	41	1286602	97.9488	1261754	98.0687	96.0572	1110067	84.5092	18.7578	0.0905762	0.0724609
Project_YKSH_NICS_170705_05A_01_CL	05A170705AN01E106	2298184	40	2252298	98.0034	2212856	98.2488	96.2872	1958470	85.2182	29.3011	0.0953392	0.0762714
Project_YKSH_NICS_170705_05A_01_CL	05A170705AN01M001	646456	42	628889	97.2826	546740	86.9374	84.575	485605	75.118	28.9105	0.133456	0.106765
Project_YKSH_NICS_170705_05A_01_CL	05A170705AN01M002	428216	44	413921	96.6617	221937	53.6182	51.8283	196289	45.8388	35.942	0.185708	0.148566
Project_YKSH_NICS_170705_05A_01_CL	05A170705AN01M003	654675	42	633581	96.7779	432860	68.3196	66.1183	384447	58.7233	31.4722	0.132891	0.106313
Project_YKSH_NICS_170705_05A_01_CL	05A170705AN01M004	584740	42	565728	96.7486	379513	67.084	64.9029	336280	57.5093	26.5113	0.138514	0.110811
Project_YKSH_NICS_170705_05A_01_CL	05A170705AN01M006	656011	42	635895	96.9336	475652	74.8004	72.5067	421469	64.2472	29.9295	0.164249	0.131399
Project_YKSH_NICS_170707_02A_01_CL	02A170707AN01C102	1933067	40	1888885	97.7144	1802851	95.4452	93.2638	1735576	89.7835	16.3264	0.0833197	0.0666557
Project_YKSH_NICS_170707_02A_01_CL	02A170707AN01C103	1921534	40	1877917	97.7301	1793400	95.4994	93.3317	1726821	89.8668	15.4067	0.0787119	0.0629695
Project_YKSH_NICS_170707_02A_01_CL	02A170707AN01C104	322058	40	314227	97.5685	302678	96.3246	93.9825	291704	90.575	6.1859	0.103698	0.0829587
Project_YKSH_NICS_170707_02A_01_CL	02A170707AN01E102	1238555	40	1210363	97.7238	1156961	95.5879	93.4122	1111895	89.7736	15.7886	0.0851033	0.0680827
Project_YKSH_NICS_170707_02A_01_CL	02A170707AN01E103	1437928	40	1405961	97.7769	1348862	95.9388	93.8059	1297192	90.2126	16.964	0.0897709	0.0718168
Project_YKSH_NICS_170707_02A_01_CL	02A170707AN01E104	2037468	40	1992776	97.8065	1905744	95.6326	93.5349	1833251	89.9769	19.5615	0.0783848	0.0627078
Project_YKSH_NICS_170707_02A_01_CL	02A170707AN01M002	1591577	40	1556767	97.8129	1374298	88.279	86.3482	1322558	83.0973	9.5287	0.0802365	0.0641892
Project_YKSH_NICS_170707_02A_01_CL	02A170707AN01M003	1742659	41	1701710	97.6502	1408737	82.7836	80.8384	1357215	77.8818	9.9025	0.120279	0.0962229
Project_YKSH_NICS_170707_02A_01_CL	02A170707AN01M004	1752717	43	1702048	97.1091	921036	54.1134	52.549	886245	50.5641	14.8476	0.119495	0.0955962
Project_YKSH_NICS_170712_02A_01_CL	02A170712AN01C102	2036812	40	1988629	97.6344	1939678	97.5385	95.2311	1707374	83.8258	18.8385	0.0721726	0.0577381
Project_YKSH_NICS_170712_02A_01_CL	02A170712AN01C103	2054774	39	2003107	97.4855	1916197	95.6612	93.2559	1695063	82.4939	15.1078	0.103235	0.0825878
Project_YKSH_NICS_170712_02A_01_CL	02A170712AN01C104	2058265	40	2007335	97.5256	1967345	98.0078	95.5827	1721886	83.6572	22.5647	0.0802525	0.064202
Project_YKSH_NICS_170712_02A_01_CL	02A170712AN01E102	1654859	40	1616507	97.6825	1584817	98.0396	95.7675	1382389	83.5352	25.8689	0.0816676	0.0653341
Project_YKSH_NICS_170712_02A_01_CL	02A170712AN01E103	1659200	40	1618635	97.5551	1584744	97.9062	95.5125	1388513	83.6857	22.224	0.0881807	0.0705445
Project_YKSH_NICS_170712_02A_01_CL	02A170712AN01E104	1603637	40	1565852	97.6438	1536590	98.1312	95.8191	1338077	83.4401	25.1774	0.0871263	0.0697011
Project_YKSH_NICS_170712_02A_01_CL	02A170712AN01M002	1378462	40	1331609	96.6011	1129537	84.825	81.9418	997473	72.3613	9.7025	0.103514	0.0828116
Project_YKSH_NICS_170712_02A_01_CL	02A170712AN01M003	1541311	42	1495148	97.005	722975	48.3547	46.9065	635291	41.2176	29.7863	0.16647	0.133176
Project_YKSH_NICS_170712_02A_01_CL	02A170712AN01M004	1210533	40	1178291	97.3365	924662	78.4748	76.3847	817735	67.5516	20.1998	0.133212	0.10657
Project_YKSH_NICS_170715_05J_02_CL	05J170715AN02C101	3536552	39	3468571	98.0778	3288523	94.8092	92.9867	3104166	87.7738	16.744	0.0797491	0.0637993
Project_YKSH_NICS_170715_05J_02_CL	05J170715AN02E101	1797426	40	1764770	98.1832	1691954	95.8739	94.1321	1593997	88.6822	15.8512	0.0714842	0.0571873
Project_YKSH_NICS_170715_05J_02_CL	05J170715AN02M001	1542033	42	1511814	98.0403	841986	55.6938	54.6023	794537	51.5253	19.4646	0.0974018	0.0779215
Project_YKSH_NICS_170720_02A_01_CL	02A170720AN01M005	1488912	40	1461182	98.1376	1242922	85.0628	83.4785	1169055	78.5174	8.4228	0.136985	0.109588
Project_YKSH_NICS_170720_02A_01_CL	02A170720AN01C105	1703432	41	1669169	97.9886	1639810	98.2411	96.2651	1404295	82.4392	21.3677	0.089835	0.071868
Project_YKSH_NICS_170720_02A_01_CL	02A170720AN01E105	3060867	40	2999481	97.9945	2940328	98.0279	96.0619	2530677	82.6784	25.02	0.0819545	0.0655636
Project_YKSH_NICS_170725_05A_01_CL	05A170725AN01C101	1217313	41	1191616	97.889	1170302	98.2113	96.1381	1024354	84.1488	17.3713	0.0964946	0.0771957
Project_YKSH_NICS_170725_05A_01_CL	05A170725AN01C102	1422620	40	1391361	97.8027	1359245	97.6918	95.5452	1181473	83.0491	12.7112	0.0814102	0.0651282
Project_YKSH_NICS_170725_05A_01_CL	05A170725AN01C103	1458201	40	1426794	97.8462	1401673	98.2393	96.1234	1231622	84.4617	18.9455	0.0886829	0.0709463
Project_YKSH_NICS_170725_05A_01_CL	05A170725AN01C104	1699868	40	1664448	97.9163	1632673	98.091	96.047	1436317	84.4958	17.795	0.0882279	0.0705823
Project_YKSH_NICS_170725_05A_01_CL	05A170725AN01C105	1366067	40	1336413	97.8292	1311300	98.1209	95.9909	1150888	84.2483	16.6306	0.0919158	0.0735326
Project_YKSH_NICS_170725_05A_01_CL	05A170725AN01C106	1114737	40	1089860	97.7684	1070784	98.2497	96.0571	942672	84.5645	15.6161	0.0949615	0.0759692
Project_YKSH_NICS_170725_05A_01_CL	05A170725AN01C107	917445	40	896109	97.6744	882006	98.4262	96.1372	776230	84.6078	16.5035	0.0952363	0.076189
Project_YKSH_NICS_170725_05A_01_CL	05A170725AN01C108	811462	40	792303	97.639	778404	98.2457	95.9261	688563	84.8546	11.7381	0.103348	0.0826785
Project_YKSH_NICS_170725_05A_01_CL	05A170725AN01E101	1463803	40	1432780	97.8807	1410796	98.4656	96.3788	1233443	84.2629	23.8254	0.0950373	0.0760298
Project_YKSH_NICS_170725_05A_01_CL	05A170725AN01E102	1084792	40	1059366	97.6561	1040797	98.2472	95.9444	909861	83.8742	16.6665	0.0880207	0.0704165
Project_YKSH_NICS_170725_05A_01_CL	05A170725AN01E103	1766551	40	1724726	97.6324	1685228	97.7099	95.3965	1496878	84.7345	16.5668	0.177918	0.142335
Project_YKSH_NICS_170725_05A_01_CL	05A170725AN01E104	1143099	40	1117142	97.7292	1098102	98.2957	96.0636	960681	84.0418	16.4478	0.0808399	0.0646719
Project_YKSH_NICS_170725_05A_01_CL	05A170725AN01E105	1365816	41	1334629	97.7166	1313814	98.4404	96.1926	1148679	84.102	22.3492	0.101361	0.081089
Project_YKSH_NICS_170725_05A_01_CL	05A170725AN01E106	930800	40	909194	97.6788	894218	98.3528	96.0698	783734	84.2	17.2719	0.0924643	0.0739714
Project_YKSH_NICS_170725_05A_01_CL	05A170725AN01E107	1203731	40	1176464	97.7348	1158108	98.4397	96.2099	1021268	84.8419	20.2265	0.095799	0.0766392
Project_YKSH_NICS_170725_05A_01_CL	05A170725AN01E108	966758	40	943733	97.6183	926985	98.2253	95.8859	812769	84.0716	17.0929	0.0906861	0.0725489
Project_YKSH_NICS_170725_05A_01_CL	05A170725AN01M001	1420174	40	1386402	97.622	1088140	78.4866	76.6202	965454	67.9814	17.7779	0.14733	0.117864
Project_YKSH_NICS_170725_05A_01_CL	05A170725AN01M002	1537799	40	1502457	97.7018	1245070	82.8689	80.9644	1092149	71.0203	18.5527	0.0920392	0.0736313
Project_YKSH_NICS_170725_05A_01_CL	05A170725AN01M003	1174538	41	1144351	97.4299	882869	77.1502	75.1673	776208	66.0862	22.8116	0.112339	0.0898709
Project_YKSH_NICS_170725_05A_01_CL	05A170725AN01M004	940417	42	912497	97.0311	437257	47.9187	46.4961	385616	41.0048	23.6515	0.135622	0.108498
Project_YKSH_NICS_170725_05A_01_CL	05A170725AN01M005	1171920	40	1143202	97.5495	954293	83.4754	81.4299	838159	71.5202	18.7675	0.0984745	0.0787796
Project_YKSH_NICS_170725_05A_01_CL	05A170725AN01M006	1085804	41	1055510	97.21	676128	64.057	62.2698	595629	54.856	16.1758	0.110469	0.0883753
Project_YKSH_NICS_170725_05A_01_CL	05A170725AN01M007	1382382	41	1340350	96.9595	1161520	86.658	84.0231	1023211	74.018	25.3106	0.113726	0.0909808
Project_YKSH_NICS_170725_05A_01_CL	05A170725AN01M008	815264	40	791723	97.1125	693348	87.5746	85.0458	612649	75.1473	18.3154	0.109753	0.0878024
Project_YKSH_NICS_170726_05A_01_CL	05A170726AN01C103	799700	39	782370	97.8329	759246	97.0444	94.9414	675754	84.5009	12.8725	0.118816	0.0950528
Project_YKSH_NICS_170726_05A_01_CL	05A170726AN01E103	1644979	38	1595777	97.009	1523694	95.4829	92.627	1374490	83.5567	25.2251	0.140913	0.11273
Project_YKSH_NICS_170726_05A_01_CL	05A170726AN01M003	1407493	40	1374038	97.6231	1302710	94.8089	92.5553	1148755	81.6171	22.0621	0.11655	0.0932398
Project_YKSH_NICS_170726_05A_02_CL	05A170726AN02C101	954190	40	933967	97.8806	889450	95.2336	93.2152	786301	82.4051	14.6031	0.100055	0.0800442
Project_YKSH_NICS_170726_05A_02_CL	05A170726AN02C102	1294270	40	1269577	98.0921	1235344	97.3036	95.4472	1087709	84.0403	13.1684	0.103369	0.0826949
Project_YKSH_NICS_170726_05A_02_CL	05A170726AN02C103	1015438	40	995382	98.0249	975329	97.9854	96.0501	862461	84.9349	12.9485	0.105264	0.0842113
Project_YKSH_NICS_170726_05A_02_CL	05A170726AN02E101	1471460	40	1444180	98.1461	1417513	98.1535	96.3338	1235919	83.9927	18.0107	0.08261	0.066088
Project_YKSH_NICS_170726_05A_02_CL	05A170726AN02E102	1405502	40	1378324	98.0663	1349761	97.9277	96.0341	1197739	85.2179	14.2486	0.11383	0.0910636
Project_YKSH_NICS_170726_05A_02_CL	05A170726AN02E103	1611361	41	1580853	98.1067	1549400	98.0104	96.1547	1363734	84.6324	14.3392	0.110776	0.0886211
Project_YKSH_NICS_170726_05A_02_CL	05A170726AN02M001	1215333	40	1185529	97.5477	1045607	88.1975	86.0346	922601	75.9134	24.4026	0.13364	0.106912
Project_YKSH_NICS_170726_05A_02_CL	05A170726AN02M002	764017	41	701759	91.8512	628609	89.5762	82.2768	554611	72.5914	19.6678	0.0981968	0.0785574
Project_YKSH_NICS_170726_05A_02_CL	05A170726AN02M003	815653	42	784829	96.2209	512798	65.3388	62.8696	451101	55.3055	27.2752	0.12625	0.101
Project_YKSH_NICS_170726_05A_03_CL	05A170726AN03C101	1092472	40	1070389	97.9786	1042527	97.397	95.4283	922797	84.4687	12.7351	0.103962	0.0831694
Project_YKSH_NICS_170726_05A_03_CL	05A170726AN03C102	926414	42	903689	97.547	665939	73.6912	71.8835	590735	63.7658	17.7111	0.28939	0.231512
Project_YKSH_NICS_170726_05A_03_CL	05A170726AN03E101	1577770	40	1548706	98.1579	1520059	98.1503	96.3422	1333951	84.5466	17.7007	0.0814621	0.0651697
Project_YKSH_NICS_170726_05A_03_CL	05A170726AN03E102	1499642	40	1470644	98.0663	1437005	97.7126	95.8232	1272353	84.8438	17.4855	0.114964	0.0919709
Project_YKSH_NICS_170726_05A_03_CL	05A170726AN03M001	1533817	41	1496050	97.5377	1258164	84.0991	82.0283	1109867	72.3598	34.0388	0.107457	0.0859654
Project_YKSH_NICS_170726_05A_03_CL	05A170726AN03M002	676058	42	657273	97.2214	489153	74.4216	72.3537	430505	63.6787	36.7208	0.142216	0.113773
Project_YKSH_NICS_170809_05A_01_CL	05A170809AN01C101	1367905	43	1301274	95.129	447136	34.3614	32.6877	423418	30.9538	25.8786	0.131912	0.10553
Project_YKSH_NICS_170809_05A_01_CL	05A170809AN01C102	1860650	40	1815323	97.5639	1721111	94.8102	92.5005	1638708	88.0718	10.2099	0.0772683	0.0618147
Project_YKSH_NICS_170809_05A_01_CL	05A170809AN01C103	1540024	41	1501289	97.4848	1426250	95.0017	92.6122	1358796	88.2321	10.1167	0.103863	0.0830902
Project_YKSH_NICS_170809_05A_01_CL	05A170809AN01E101	2055473	39	2006744	97.6293	1909433	95.1508	92.8951	1815205	88.3108	15.7876	0.0709881	0.0567905
Project_YKSH_NICS_170809_05A_01_CL	05A170809AN01E102	295899	40	288299	97.4316	274926	95.3614	92.9121	261349	88.3237	3.1298	0.0925237	0.074019
Project_YKSH_NICS_170809_05A_01_CL	05A170809AN01E103	1614006	41	1573440	97.4866	1509970	95.9662	93.5542	1437324	89.0532	15.0196	0.102787	0.0822298
Project_YKSH_NICS_170809_05A_01_CL	05A170809AN01M001	1580700	40	1540385	97.4495	1451404	94.2235	91.8203	1384752	87.6037	13.0061	0.0784401	0.0627521
Project_YKSH_NICS_170809_05A_01_CL	05A170809AN01M002	1385801	40	1352790	97.6179	1272806	94.0875	91.8462	1211795	87.4437	14.6533	0.0807651	0.0646121
Project_YKSH_NICS_170809_05A_01_CL	05A170809AN01M003	1901960	40	1853911	97.4737	1706011	92.0223	89.6975	1623515	85.3601	20.4912	0.0828253	0.0662602
Project_YKSH_NICS_170809_05A_02_CL	05A170809AN02C101	2281019	40	2226630	97.6156	2095111	94.0934	91.8498	1984001	86.9787	11.5589	0.0662956	0.0530365
Project_YKSH_NICS_170809_05A_02_CL	05A170809AN02C102	1218513	41	1188072	97.5018	1137082	95.7082	93.3172	1087145	89.219	10.5794	0.0960138	0.076811
Project_YKSH_NICS_170809_05A_02_CL	05A170809AN02C103	936639	41	911347	97.2997	875168	96.0302	93.4371	836179	89.2744	9.9766	0.100958	0.0807665
Project_YKSH_NICS_170809_05A_02_CL	05A170809AN02C104	1309699	41	1276911	97.4965	1227521	96.1321	93.7254	1169413	89.2887	14.5463	0.0945353	0.0756282
Project_YKSH_NICS_170809_05A_02_CL	05A170809AN02C105	1706454	40	1664726	97.5547	1586459	95.2985	92.9682	1511043	88.5487	12.262	0.0791261	0.0633009
Project_YKSH_NICS_170809_05A_02_CL	05A170809AN02C106	1398710	40	1362624	97.4201	1289036	94.5995	92.1589	1231037	88.0123	10.2643	0.0929143	0.0743315
Project_YKSH_NICS_170809_05A_02_CL	05A170809AN02C107	1538996	41	1499520	97.435	1426736	95.1462	92.7056	1361221	88.4486	10.8279	0.103674	0.0829394
Project_YKSH_NICS_170809_05A_02_CL	05A170809AN02C108	1776634	40	1733461	97.57	1653021	95.3596	93.0423	1567621	88.2354	13.1371	0.0727094	0.0581675
Project_YKSH_NICS_170809_05A_02_CL	05A170809AN02E101	2200941	40	2145334	97.4735	2039629	95.0728	92.6708	1933347	87.8418	13.6316	0.0640715	0.0512572
Project_YKSH_NICS_170809_05A_02_CL	05A170809AN02E102	1539204	41	1500309	97.473	1440363	96.0044	93.5784	1370429	89.0349	17.173	0.0784857	0.0627886
Project_YKSH_NICS_170809_05A_02_CL	05A170809AN02E103	1252262	41	1219752	97.4039	1175180	96.3458	93.8446	1120724	89.496	15.6588	0.0978653	0.0782922
Project_YKSH_NICS_170809_05A_02_CL	05A170809AN02E104	1452482	41	1415860	97.4787	1364735	96.3891	93.9588	1296879	89.2871	20.1346	0.0968453	0.0774762
Project_YKSH_NICS_170809_05A_02_CL	05A170809AN02E105	1622649	41	1580931	97.429	1519507	96.1147	93.6436	1446582	89.1494	17.445	0.0926013	0.0740811
Project_YKSH_NICS_170809_05A_02_CL	05A170809AN02E106	1593485	41	1553536	97.493	1488316	95.8018	93.4001	1419334	89.0711	14.4513	0.0767536	0.0614029
Project_YKSH_NICS_170809_05A_02_CL	05A170809AN02E107	1655279	41	1613290	97.4633	1550067	96.0811	93.6439	1476047	89.1721	17.0533	0.0936847	0.0749478
Project_YKSH_NICS_170809_05A_02_CL	05A170809AN02E108	1161867	40	1132259	97.4517	1084489	95.781	93.3402	1026875	88.3815	12.3892	0.076956	0.0615648
Project_YKSH_NICS_170809_05A_02_CL	05A170809AN02M001	1413991	40	1376071	97.3182	1282265	93.1831	90.6841	1219466	86.2428	30.1702	0.110725	0.0885797
Project_YKSH_NICS_170809_05A_02_CL	05A170809AN02M002	2123399	40	2052965	96.683	1873077	91.2376	88.2113	1781535	83.9002	28.7479	0.0883098	0.0706478
Project_YKSH_NICS_170809_05A_02_CL	05A170809AN02M003	1800952	41	1752516	97.3105	1606677	91.6783	89.2126	1529139	84.9073	27.0012	0.106211	0.0849686
Project_YKSH_NICS_170809_05A_02_CL	05A170809AN02M004	2262685	40	2207949	97.5809	2046304	92.679	90.437	1948661	86.1216	16.0108	0.0940581	0.0752465
Project_YKSH_NICS_170809_05A_02_CL	05A170809AN02M005	2906706	41	2832034	97.431	2594900	91.6267	89.2729	2478481	85.2677	17.9356	0.0952193	0.0761754
Project_YKSH_NICS_170809_05A_02_CL	05A170809AN02M006	2494566	40	2427783	97.3229	2244739	92.4604	89.9852	2142165	85.8733	18.6146	0.0847253	0.0677803
Project_YKSH_NICS_170809_05A_02_CL	05A170809AN02M007	2211188	41	1996083	90.272	1792873	89.8196	81.0819	1708470	77.2648	21.328	0.100003	0.0800026
Project_YKSH_NICS_170809_05A_02_CL	05A170809AN02M008	950786	40	925754	97.3672	878408	94.8857	92.3876	834783	87.7993	10.0596	0.0832782	0.0666225
Project_YKSH_NICS_170809_05J_02_CL	05J170809AN02C101	2000157	40	1950236	97.5041	1850864	94.9046	92.5359	1768679	88.427	9.9334	0.0671491	0.0537193
Project_YKSH_NICS_170809_05J_02_CL	05J170809AN02C102	2239644	40	2180449	97.3569	2057064	94.3413	91.8478	1963244	87.6588	9.6979	0.0682261	0.0545808
Project_YKSH_NICS_170809_05J_02_CL	05J170809AN02C103	1976520	40	1925520	97.4197	1816639	94.3454	91.911	1733259	87.6925	9.4769	0.0817098	0.0653679
Project_YKSH_NICS_170809_05J_02_CL	05J170809AN02C104	1842155	40	1796283	97.5099	1704145	94.8706	92.5082	1627809	88.3644	9.3106	0.0719167	0.0575334
Project_YKSH_NICS_170809_05J_02_CL	05J170809AN02C106	2171067	40	2117904	97.5513	1998535	94.3638	92.0531	1909894	87.9703	9.7118	0.0732422	0.0585938
Project_YKSH_NICS_170809_05J_02_CL	05J170809AN02C107	3469169	39	3381531	97.4738	3121564	92.3122	89.9802	2981375	85.9392	15.3515	0.066129	0.0529032
Project_YKSH_NICS_170809_05J_02_CL	05J170809AN02E101	1726143	40	1681370	97.4062	1609297	95.7134	93.2308	1532845	88.8017	14.1519	0.0673167	0.0538534
Project_YKSH_NICS_170809_05J_02_CL	05J170809AN02E102	1217573	40	1186436	97.4427	1142635	96.3082	93.8453	1086891	89.267	14.734	0.0785459	0.0628367
Project_YKSH_NICS_170809_05J_02_CL	05J170809AN02E103	2120749	40	2066249	97.4302	1981362	95.8917	93.4275	1890599	89.1477	18.4685	0.0767643	0.0614114
Project_YKSH_NICS_170809_05J_02_CL	05J170809AN02E104	1551704	40	1511252	97.3931	1447421	95.7763	93.2795	1379432	88.8979	12.8516	0.0733537	0.058683
Project_YKSH_NICS_170809_05J_02_CL	05J170809AN02E106	1452412	40	1415572	97.4635	1365936	96.4936	94.046	1301951	89.6406	18.3396	0.0861449	0.0689159
Project_YKSH_NICS_170809_05J_02_CL	05J170809AN02E107	2201487	40	2144286	97.4017	2054968	95.8346	93.3445	1957060	88.8972	19.0751	0.0740254	0.0592203
Project_YKSH_NICS_170809_05J_02_CL	05J170809AN02M001	1776466	41	1726855	97.2073	1534979	88.8887	86.4063	1465475	82.4938	16.1008	0.0905942	0.0724753
Project_YKSH_NICS_170809_05J_02_CL	05J170809AN02M002	1206171	41	1177335	97.6093	1101690	93.5749	91.3378	1049178	86.9842	11.9127	0.137559	0.110047
Project_YKSH_NICS_170809_05J_02_CL	05J170809AN02M003	1536580	41	1496620	97.3994	1375298	91.8936	89.5038	1311058	85.3231	11.8396	0.100234	0.0801871
Project_YKSH_NICS_170809_05J_02_CL	05J170809AN02M004	2324740	41	2265319	97.444	2057009	90.8044	88.4834	1960341	84.3252	12.3073	0.0891359	0.0713087
Project_YKSH_NICS_170809_05J_02_CL	05J170809AN02M006	1824815	40	1777692	97.4177	1598109	89.898	87.5765	1525151	83.5784	18.4423	0.140222	0.112178
Project_YKSH_NICS_170809_05J_02_CL	05J170809AN02M007	1361138	41	1323046	97.2015	1135383	85.8158	83.4142	1079127	79.2812	26.3314	0.0895917	0.0716733
Project_YKSH_NICS_170809_05J_04_CL	05J170809AN04C101	1116714	39	1088376	97.4624	1042815	95.8139	93.3825	997880	89.3586	8.8843	0.0955593	0.0764475
Project_YKSH_NICS_170809_05J_04_CL	05J170809AN04E101	2089197	40	2033875	97.352	1955433	96.1432	93.5973	1869618	89.4898	16.2977	0.0725556	0.0580445
Project_YKSH_NICS_170809_05J_04_CL	05J170809AN04M001	1470332	41	1427740	97.1032	1200571	84.0889	81.6531	1143443	77.7677	27.4637	0.102812	0.0822496
Project_YKSH_NICS_170809_05J_07_CL	05J170809AN07C101	1812615	40	1767348	97.5027	1679730	95.0424	92.6689	1605767	88.5884	10.227	0.0774559	0.0619647
Project_YKSH_NICS_170809_05J_07_CL	05J170809AN07E101	1778776	40	1734547	97.5135	1657972	95.5853	93.2086	1577718	88.6968	13.7489	0.0691635	0.0553308
Project_YKSH_NICS_170809_05J_07_CL	05J170809AN07M001	2127139	41	2074177	97.5102	1804651	87.0056	84.8394	1718595	80.7937	22.691	0.105047	0.0840376
Project_YKSH_NICS_170825_02A_03_CL	02A170825AN03C101	1230661	40	1202520	97.7133	1138892	94.7088	92.5431	1079709	87.7341	6.6601	0.0629696	0.0503757
Project_YKSH_NICS_170825_02A_03_CL	02A170825AN03C102	971507	40	950126	97.7992	898707	94.5882	92.5065	851575	87.6551	7.2455	0.0651568	0.0521254
Project_YKSH_NICS_170825_02A_03_CL	02A170825AN03C104	793639	40	776277	97.8124	739126	95.2142	93.1313	704869	88.8148	8.0909	0.0814266	0.0651413
Project_YKSH_NICS_170825_02A_03_CL	02A170825AN03C105	1061676	40	1038843	97.8493	985990	94.9123	92.8711	940689	88.6042	7.2373	0.0958311	0.0766648
Project_YKSH_NICS_170825_02A_03_CL	02A170825AN03E101	557149	41	545674	97.9404	523898	96.0093	94.0319	491735	88.2592	9.6528	0.0892172	0.0713738
Project_YKSH_NICS_170825_02A_03_CL	02A170825AN03E102	633289	40	619482	97.8198	594102	95.903	93.8121	559088	88.2832	9.8859	0.0864175	0.069134
Project_YKSH_NICS_170825_02A_03_CL	02A170825AN03E104	2756546	40	2683574	97.3528	2424993	90.3643	87.9722	2303240	83.5553	13.5699	0.0878668	0.0702934
Project_YKSH_NICS_170825_02A_03_CL	02A170825AN03E105	980039	40	959089	97.8623	917678	95.6823	93.6369	865436	88.3063	13.0397	0.0808522	0.0646818
Project_YKSH_NICS_170825_02A_03_CL	02A170825AN03M001	1296973	40	1270664	97.9715	1183893	93.1712	91.2812	1128154	86.9836	6.2198	0.0689975	0.055198
Project_YKSH_NICS_170825_02A_03_CL	02A170825AN03M002	1475637	40	1443463	97.8197	1345203	93.1928	91.1608	1279777	86.7271	8.8048	0.0678039	0.0542431
Project_YKSH_NICS_170825_02A_03_CL	02A170825AN03M005	918515	40	896143	97.5643	832639	92.9136	90.6506	792364	86.2658	10.6108	0.139433	0.111547
Project_YKSH_NICS_170825_02A_03_CL	02A170825AN03M004	807713	41	751956	93.0969	593283	78.8986	73.4522	563866	69.8102	44.016	0.354195	0.283356
Project_YKSH_NICS_170828_02A_01_CL	02A170828AN01C102	1928682	42	1865323	96.7149	1630415	87.4066	84.5352	1408682	73.0386	52.3222	0.128483	0.102786
Project_YKSH_NICS_170828_02A_01_CL	02A170828AN01C103	1830239	40	1791171	97.8654	1686829	94.1746	92.1644	1429209	78.0887	35.9445	0.131509	0.105207
Project_YKSH_NICS_170828_02A_01_CL	02A170828AN01E102	935188	41	916812	98.035	897046	97.8441	95.9215	750553	80.2569	11.9697	0.0788271	0.0630617
Project_YKSH_NICS_170828_02A_01_CL	02A170828AN01E103	1440831	40	1412510	98.0344	1382460	97.8726	95.9488	1179474	81.8607	11.6881	0.0666266	0.0533013
Project_YKSH_NICS_170828_02A_01_CL	02A170828AN01M002	1999875	41	1947698	97.391	1752061	89.9555	87.6085	1516456	75.8275	28.331	0.0992576	0.079406
Project_YKSH_NICS_170828_02A_01_CL	02A170828AN01M003	2171558	41	2043619	94.1084	1609363	78.7506	74.111	1386273	63.8377	25.9167	0.117558	0.0940465
Project_YKSH_NICS_170829_05A_02_CL	05A170829AN02C102	2002255	40	1962973	98.0381	1925450	98.0885	96.1641	1656477	82.7306	12.115	0.0869497	0.0695598
Project_YKSH_NICS_170829_05A_02_CL	05A170829AN02C103	1543589	40	1513651	98.0605	1485795	98.1597	96.2559	1280132	82.9322	12.3798	0.0765897	0.0612718
Project_YKSH_NICS_170829_05A_02_CL	05A170829AN02C104	1700772	41	1668357	98.0941	1636641	98.099	96.2293	1412301	83.0388	13.4075	0.0905335	0.0724268
Project_YKSH_NICS_170829_05A_02_CL	05A170829AN02C105	1871574	40	1833562	97.969	1798125	98.0673	96.0755	1556803	83.1815	11.2832	0.0899125	0.07193
Project_YKSH_NICS_170829_05A_02_CL	05A170829AN02E102	1761430	41	1727442	98.0704	1693098	98.0119	96.1207	1446283	82.1085	15.4082	0.086024	0.0688192
Project_YKSH_NICS_170829_05A_02_CL	05A170829AN02E103	1625769	41	1594233	98.0602	1565809	98.2171	96.3119	1348337	82.9353	15.4568	0.0997044	0.0797636
Project_YKSH_NICS_170829_05A_02_CL	05A170829AN02E104	2529655	40	2480348	98.0508	2422626	97.6728	95.769	2101822	83.0873	12.9658	0.087205	0.069764
Project_YKSH_NICS_170829_05A_02_CL	05A170829AN02E105	1212179	41	1187062	97.9279	1162058	97.8936	95.8652	1014958	83.73	8.5481	0.156386	0.125109
Project_YKSH_NICS_170829_05A_02_CL	05A170829AN02M002	1770720	41	1729330	97.6625	1684560	97.4111	95.1342	1450258	81.9022	15.891	0.0769209	0.0615367
Project_YKSH_NICS_170829_05A_02_CL	05A170829AN02M003	3074460	41	3005138	97.7452	2925127	97.3375	95.1428	2523127	82.0673	13.9511	0.0736167	0.0588934
Project_YKSH_NICS_170829_05A_02_CL	05A170829AN02M004	3002444	41	2901359	96.6332	2815162	97.0291	93.7623	2424190	80.7406	16.6936	0.0797344	0.0637875
Project_YKSH_NICS_170829_05A_02_CL	05A170829AN02M005	2543639	41	2488061	97.815	2416006	97.104	94.9823	2083727	81.9191	16.6089	0.0720495	0.0576396
Project_YKSH_NICS_170829_05A_03_CL	05A170829AN03C101	1697434	41	1664180	98.0409	1634933	98.2426	96.3179	1420132	83.6635	15.0673	0.106539	0.0852316
Project_YKSH_NICS_170829_05A_03_CL	05A170829AN03C102	2263401	41	2220824	98.1189	2179177	98.1247	96.2789	1883578	83.2189	15.7837	0.0770829	0.0616664
Project_YKSH_NICS_170829_05A_03_CL	05A170829AN03C103	1732299	41	1698220	98.0327	1666710	98.1445	96.2138	1444676	83.3965	13.9595	0.0985544	0.0788435
Project_YKSH_NICS_170829_05A_03_CL	05A170829AN03C104	2421048	40	2375064	98.1007	2319483	97.6598	95.8049	1995372	82.4177	14.3496	0.0690624	0.0552499
Project_YKSH_NICS_170829_05A_03_CL	05A170829AN03C105	1398543	39	1370999	98.0305	1334348	97.3267	95.4099	1148405	82.1144	11.55	0.136285	0.109028
Project_YKSH_NICS_170829_05A_03_CL	05A170829AN03E101	1488626	41	1459188	98.0225	1433238	98.2216	96.2793	1240398	83.325	17.0972	0.104746	0.0837969
Project_YKSH_NICS_170829_05A_03_CL	05A170829AN03E102	2336924	41	2291009	98.0352	2247815	98.1146	96.1869	1959631	83.8551	16.8768	0.133362	0.106689
Project_YKSH_NICS_170829_05A_03_CL	05A170829AN03E103	2195918	40	2153585	98.0722	2116030	98.2562	96.362	1837652	83.6849	15.6352	0.101149	0.080919
Project_YKSH_NICS_170829_05A_03_CL	05A170829AN03E104	1697363	40	1663902	98.0286	1626945	97.7789	95.8513	1396291	82.2624	12.4708	0.0791478	0.0633183
Project_YKSH_NICS_170829_05A_03_CL	05A170829AN03E105	1468866	41	1439380	97.9926	1412373	98.1237	96.154	1220168	83.0687	18.2704	0.115744	0.0925955
Project_YKSH_NICS_170829_05A_03_CL	05A170829AN03M001	1070319	41	1046406	97.7658	1013565	96.8615	94.6975	875471	81.7953	21.2668	0.103675	0.08294
Project_YKSH_NICS_170829_05A_03_CL	05A170829AN03M002	1662753	41	1628590	97.9454	1591680	97.7336	95.7256	1370460	82.4211	18.2127	0.0782743	0.0626194
Project_YKSH_NICS_170829_05A_03_CL	05A170829AN03M003	1964273	41	1917930	97.6407	1862330	97.101	94.8101	1607723	81.8482	23.9834	0.0883847	0.0707078
Project_YKSH_NICS_170829_05A_03_CL	05A170829AN03M004	1312085	40	1283394	97.8133	1248211	97.2586	95.1319	1073850	81.843	19.6522	0.0886398	0.0709118
Project_YKSH_NICS_170829_05A_03_CL	05A170829AN03M005	1965572	40	1926210	97.9974	1870402	97.1027	95.1582	1610137	81.917	22.2574	0.0736443	0.0589154
Project_YKSH_NICS_170908_02A_01_CL	02A170908AN01C104	1778431	40	1735382	97.5794	1608538	92.6907	90.447	1396412	78.5193	32.1319	0.152101	0.121681
Project_YKSH_NICS_170908_02A_01_CL	02A170908AN01E104	1131374	40	1103674	97.5516	1066797	96.6587	94.2922	929388	82.1468	6.2323	0.0694106	0.0555285
Project_YKSH_NICS_170908_02A_01_CL	02A170908AN01M004	1417741	41	1378890	97.2597	1292407	93.7281	91.1596	1118728	78.9092	9.4505	0.0876863	0.070149
Project_YKSH_NICS_170908_05A_01_CL	05A170908AN01C101	664944	41	652661	98.1528	640515	98.139	96.3262	556421	83.6794	6.6743	0.0959735	0.0767788
Project_YKSH_NICS_170908_05A_01_CL	05A170908AN01C102	1032424	40	1011485	97.9719	984476	97.3298	95.3558	857351	83.0425	7.3583	0.0976007	0.0780805
Project_YKSH_NICS_170908_05A_01_CL	05A170908AN01C103	786609	41	770229	97.9176	756599	98.2304	96.1849	665694	84.6283	7.4386	0.09842	0.078736
Project_YKSH_NICS_170908_05A_01_CL	05A170908AN01C104	1436403	40	1390276	96.7887	1332191	95.8221	92.7449	1173541	81.7	19.6019	0.110017	0.0880133
Project_YKSH_NICS_170908_05A_01_CL	05A170908AN01E101	976473	40	957624	98.0697	941073	98.2717	96.3747	827234	84.7165	12.1047	0.0743624	0.0594899
Project_YKSH_NICS_170908_05A_01_CL	05A170908AN01E102	992205	40	971878	97.9513	953511	98.1102	96.1002	845993	85.2639	9.7843	0.0687515	0.0550012
Project_YKSH_NICS_170908_05A_01_CL	05A170908AN01E103	744985	40	730205	98.0161	717370	98.2423	96.2932	634047	85.1087	10.533	0.0826083	0.0660867
Project_YKSH_NICS_170908_05A_01_CL	05A170908AN01E104	1004616	40	984830	98.0305	964887	97.975	96.0454	852980	84.9061	10.33	0.0695315	0.0556252
Project_YKSH_NICS_170908_05A_01_CL	05A170908AN01M001	1115015	40	1095354	98.2367	1063599	97.1009	95.3888	916796	82.2228	5.7498	0.0797321	0.0637857
Project_YKSH_NICS_170908_05A_01_CL	05A170908AN01M002	1154700	40	1132571	98.0836	1084389	95.7458	93.9109	939187	81.336	8.6852	0.0755603	0.0604482
Project_YKSH_NICS_170908_05A_01_CL	05A170908AN01M003	861148	40	841933	97.7687	804103	95.5068	93.3757	693836	80.5711	11.1602	0.0916817	0.0733454
Project_YKSH_NICS_170908_05A_01_CL	05A170908AN01M004	924280	41	908642	98.3081	880371	96.8887	95.2494	761156	82.3512	8.9998	0.0938757	0.0751006
Project_YKSH_NICS_161215_05J_02_CL	05J16121502ZLL_1_C	1138277	43	1010065	88.7363	911493	90.241	80.0766	848165	74.5131	1.0597	0.0842677	0.0674142
Project_YKSH_NICS_161215_05J_02_CL	05J16121502ZLL_1_E	1113881	45	1003406	90.082	882189	87.9194	79.1996	790207	70.9418	1.2074	0.0905597	0.0724477
Project_YKSH_NICS_161215_05J_02_CL	05J16121502ZLL_1_M	1369444	42	760516	55.5347	635475	83.5584	46.4039	594714	43.4274	1.1422	0.10307	0.0824562
Project_YKSH_NICS_161215_05J_02_CL	05J16121502ZLL_2_C	1015117	44	907000	89.3493	803087	88.5432	79.1128	731168	72.028	1.1537	0.104108	0.0832868
Project_YKSH_NICS_161215_05J_02_CL	05J16121502ZLL_2_E	1229388	45	1104215	89.8183	970671	87.906	78.9556	873557	71.0562	1.3578	0.0935734	0.0748587
Project_YKSH_NICS_161215_05J_02_CL	05J16121502ZLL_2_M	1625056	41	1316718	81.026	1205673	91.5665	74.1927	1146306	70.5395	1.6616	0.106085	0.0848678
Project_YKSH_NICS_161215_05J_02_CL	05J16121502ZLL_4_C	1107128	43	984421	88.9166	883004	89.6978	79.7563	818053	73.8896	1.0941	0.0791083	0.0632866
Project_YKSH_NICS_161215_05J_02_CL	05J16121502ZLL_4_E	557723	44	490064	87.8687	434033	88.5666	77.8223	390045	69.9353	0.6438	0.0874208	0.0699367
Project_YKSH_NICS_161215_05J_02_CL	05J16121502ZLL_4_M	1327585	43	438043	32.9955	352475	80.4658	26.5501	331767	24.9903	0.8077	0.10887	0.0870963
Project_YKSH_NICS_161215_05J_02_CL	05J16121502ZLL_5_C	1241104	43	1105796	89.0978	997994	90.2512	80.4118	924585	74.497	1.1223	0.0895952	0.0716762
Project_YKSH_NICS_161215_05J_02_CL	05J16121502ZLL_5_E	1415004	44	1269309	89.7036	1121876	88.3848	79.2843	1022034	72.2283	1.4213	0.0858387	0.0686709
Project_YKSH_NICS_161215_05J_02_CL	05J16121502ZLL_5_M	1377671	42	684932	49.7167	588984	85.9916	42.7522	553771	40.1962	0.9107	0.108459	0.0867673
Project_YKSH_NICS_170408_05A_01_CL	05A17040801DJ_5_C	2797241	39	2684824	95.9811	2638327	98.2682	94.3189	2321623	82.9969	25.2868	0.0884774	0.0707819
Project_YKSH_NICS_170408_05A_01_CL	05A17040801DJ_5_E	3280755	40	3145651	95.8819	3083329	98.0188	93.9823	2712030	82.6648	25.3023	0.0891475	0.071318
Project_YKSH_NICS_170408_05A_01_CL	05A17040801DJ_5_M	727564	39	692096	95.1251	639131	92.3472	87.8453	558266	76.7308	18.7966	0.0992976	0.079438
Project_YKSH_NICS_170408_05A_01_CL	05A17040801JZC_11_C	3796907	40	3631224	95.6364	3544668	97.6163	93.3567	3074958	80.9859	24.9559	0.0798151	0.0638521
Project_YKSH_NICS_170408_05A_01_CL	05A17040801JZC_11_E	2562234	40	2457919	95.9287	2415946	98.2923	94.2906	2132751	83.2379	28.6922	0.101637	0.0813092
Project_YKSH_NICS_170408_05A_01_CL	05A17040801JZC_11_M	3878162	39	3709958	95.6628	3606851	97.2208	93.0041	3150241	81.2303	29.6304	0.0887919	0.0710335
Project_YKSH_NICS_170408_05A_01_CL	05A17040801JZC_15_C	2420370	40	2324441	96.0366	2290320	98.5321	94.6269	2025118	83.6698	33.3011	0.112967	0.0903735
Project_YKSH_NICS_170408_05A_01_CL	05A17040801JZC_15_E	2262264	40	2164349	95.6718	2132195	98.5144	94.2505	1881594	83.1731	33.3104	0.11255	0.0900402
Project_YKSH_NICS_170408_05A_01_CL	05A17040801JZC_15_M	1473155	40	1412125	95.8572	1359901	96.3017	92.3121	1185297	80.4598	22.7251	0.0925656	0.0740524
Project_YKSH_NICS_170408_05A_01_CL	05A17040801JZC_18_C	3185989	40	3053355	95.837	2996764	98.1466	94.0607	2639054	82.8331	28.2855	0.0885104	0.0708083
Project_YKSH_NICS_170408_05A_01_CL	05A17040801JZC_18_E	3271357	39	3133170	95.7759	3070340	97.9947	93.8552	2692443	82.3036	27.6581	0.0819734	0.0655787
Project_YKSH_NICS_170408_05A_01_CL	05A17040801JZC_18_M	565098	40	537308	95.0823	489394	91.0826	86.6034	427949	75.7301	17.7551	0.145272	0.116218
Project_YKSH_NICS_170408_05A_01_CL	05A17040801JZC_5_C	1924688	40	1843450	95.7792	1808491	98.1036	93.9628	1575210	81.8424	19.9494	0.0791205	0.0632964
Project_YKSH_NICS_170408_05A_01_CL	05A17040801JZC_5_E	1323026	40	1270051	95.9959	1248240	98.2827	94.3474	1084206	81.949	20.6511	0.100738	0.0805902
Project_YKSH_NICS_170408_05A_01_CL	05A17040801JZC_5_M	3492659	40	3349362	95.8972	3256591	97.2302	93.241	2839929	81.3114	28.3712	0.0896883	0.0717506
Project_YKSH_NICS_170408_05A_01_CL	05A17040801JZC_9_C	2784421	40	2667288	95.7933	2621427	98.2806	94.1462	2296650	82.4821	31.3914	0.0914474	0.0731579
Project_YKSH_NICS_170408_05A_01_CL	05A17040801JZC_9_E	2233694	40	2144414	96.003	2109639	98.3783	94.4462	1845063	82.6014	29.2879	0.100918	0.0807342
Project_YKSH_NICS_170408_05A_01_CL	05A17040801JZC_9_M	3292568	39	3130948	95.0914	3039521	97.0799	92.3146	2643937	80.3001	26.8723	0.099292	0.0794336
Project_YKSH_NICS_170408_05A_01_CL	05A17040801XHY_5_C	6520945	39	6200954	95.0929	6075421	97.9756	93.1678	5353078	82.0905	31.9876	0.0798003	0.0638402
Project_YKSH_NICS_170408_05A_01_CL	05A17040801XHY_5_E	2310854	40	2214392	95.8257	2174776	98.211	94.1114	1899510	82.1995	26.4426	0.0914487	0.073159
Project_YKSH_NICS_170408_05A_01_CL	05A17040801XHY_5_M	981978	40	941339	95.8615	916393	97.3499	93.3211	801910	81.6627	19.0013	0.0883778	0.0707023
Project_YKSH_NICS_170408_05A_02_CL	05A17040802DJ_7_C	5108615	38	4876440	95.4552	4762843	97.6705	93.2316	4180305	81.8285	20.5894	0.0924752	0.0739802
Project_YKSH_NICS_170408_05A_02_CL	05A17040802DJ_7_E	1796311	40	1716355	95.5489	1683422	98.0812	93.7155	1450256	80.7352	18.7533	0.0843959	0.0675167
Project_YKSH_NICS_170408_05A_02_CL	05A17040802DJ_7_M	2210071	39	2106358	95.3073	2043738	97.0271	92.4739	1783334	80.6913	21.3439	0.0782213	0.062577
Project_YKSH_NICS_170408_05A_02_CL	05A17040802DMM_9_C	3033070	40	2898871	95.5755	2849678	98.303	93.9536	2510251	82.7627	31.0844	0.102811	0.0822492
Project_YKSH_NICS_170408_05A_02_CL	05A17040802DMM_9_E	2683324	39	2563705	95.5421	2507997	97.8271	93.4661	2202018	82.0631	30.3065	0.115149	0.0921193
Project_YKSH_NICS_170408_05A_02_CL	05A17040802DMM_9_M	3511363	40	3369454	95.9586	3276921	97.2538	93.3233	2856204	81.3417	27.0819	0.0873473	0.0698778
Project_YKSH_NICS_170414_05J_01_CL	05J17041401ML_170417_1_C	4179208	40	4034535	96.5383	3947505	97.8429	94.4558	3448472	82.515	20.3869	0.0902417	0.0721934
Project_YKSH_NICS_170414_05J_01_CL	05J17041401ML_170417_1_E	2104210	40	2026357	96.3001	1987070	98.0612	94.4331	1728265	82.1337	22.7148	0.0921121	0.0736897
Project_YKSH_NICS_170414_05J_01_CL	05J17041401ML_170417_1_M	8552000	41	7883673	92.1851	7491828	95.0297	87.6032	6428958	75.1749	24.4337	0.0813955	0.0651164
Project_YKSH_NICS_170414_05J_02_CL	05J17041402WWL_170410_1_C	1627231	40	1564351	96.1358	1524014	97.4215	93.6569	1335611	82.0788	9.604	0.0952615	0.0762092
Project_YKSH_NICS_170414_05J_02_CL	05J17041402WWL_170410_1_E	2334741	41	2245074	96.1594	2188996	97.5022	93.7576	1913967	81.9777	23.7232	0.0855685	0.0684548
Project_YKSH_NICS_170414_05J_02_CL	05J17041402WWL_170410_1_M	3305704	40	3179322	96.1769	2938037	92.4108	88.8778	2540039	76.8381	34.4818	0.0755461	0.0604369
Project_YKSH_NICS_170414_05J_02_CL	05J17041402WWL_170410_3_C	3550061	40	3420314	96.3452	3344484	97.783	94.2092	2921325	82.2894	18.308	0.080401	0.0643208
Project_YKSH_NICS_170414_05J_02_CL	05J17041402WWL_170410_3_E	2286052	40	2204036	96.4123	2153012	97.685	94.1804	1889052	82.6338	19.5168	0.0757275	0.060582
Project_YKSH_NICS_170414_05J_02_CL	05J17041402WWL_170410_3_M	6784851	40	6536562	96.3405	6166887	94.3445	90.892	5346845	78.8056	41.5979	0.0631821	0.0505457
Project_YKSH_NICS_170407_05J_02_CL	05J17040702OL_170406_1_C	3920586	39	3759247	95.8848	3664719	97.4855	93.4738	3231498	82.4239	19.6902	0.0958552	0.0766842
Project_YKSH_NICS_170407_05J_02_CL	05J17040702OL_170406_1_E	2669106	40	2560442	95.9288	2500121	97.6441	93.6689	2188856	82.0071	23.6264	0.0853717	0.0682973
Project_YKSH_NICS_170407_05J_02_CL	05J17040702OL_170406_1_M	3100775	39	2966728	95.677	2828873	95.3533	91.2312	2465491	79.5121	22.5465	0.0998686	0.0798949
Project_YKSH_NICS_170317_05J_03_CL	05J17031703LMY170310_1_M_M	2384530	42	2321674	97.364	1013708	43.6628	42.5119	881790	36.9796	11.2915	0.0872048	0.0697638
Project_YKSH_NICS_170317_05J_03_CL	05J17031703LMY170310_1_C_C	1777106	41	1718112	96.68	1457581	84.84	82.02	1400516	78.81	7.9974	0.0986338	0.078907
Project_YKSH_NICS_170317_05J_03_CL	05J17031703LMY170310_1_E_E	1439529	41	1395607	96.95	1291019	92.51	89.68	1239511	86.11	13.5115	0.0804647	0.0643718
Project_YKSH_NICS_170720_02A_01_CL	02A170720AN01M001	1320453	41	1296927	98.2183	1098584	84.7067	83.1975	1033609	78.2768	7.7356	0.0949004	0.0759204
Project_YKSH_NICS_170720_02A_01_CL	02A170720AN01M002	1077927	40	1058968	98.2412	945199	89.2566	87.6867	892095	82.7602	6.417	0.082761	0.0662088
Project_YKSH_NICS_170720_02A_01_CL	02A170720AN01M004	1568843	40	1539747	98.1454	1274660	82.7837	81.2484	1198172	76.373	9.5009	0.116802	0.0934417
Project_YKSH_NICS_170720_02A_01_CL	02A170720AN01C102	2617527	40	2562199	97.8862	2502236	97.6597	95.5954	2180661	83.31	18.6819	0.0713192	0.0570553
Project_YKSH_NICS_170720_02A_01_CL	02A170720AN01C103	2493826	40	2441938	97.9193	2389086	97.8357	95.8	2078988	83.3654	18.2053	0.0828477	0.0662782
Project_YKSH_NICS_170720_02A_01_CL	02A170720AN01C104	3252723	40	3187537	97.996	3112675	97.6514	95.6944	2717020	83.5306	20.7183	0.0740833	0.0592666
Project_YKSH_NICS_170720_02A_01_CL	02A170720AN01E102	1961227	40	1920378	97.9172	1884005	98.1059	96.0626	1611921	82.1894	20.3631	0.0769717	0.0615774
Project_YKSH_NICS_170720_02A_01_CL	02A170720AN01E103	1638323	40	1603592	97.8801	1573418	98.1183	96.0383	1343355	81.9957	18.812	0.0873318	0.0698654
Project_YKSH_NICS_170720_02A_01_CL	02A170720AN01E104	2606755	40	2552245	97.9089	2498860	97.9083	95.8609	2165252	83.0631	20.6981	0.0817661	0.0654129
Project_YKSH_NICS_170726_05A_01_CL	05A170726AN01C104	934572	40	914979	97.9035	895792	97.903	95.8505	794511	85.0134	13.755	0.103376	0.0827008
Project_YKSH_NICS_170726_05A_01_CL	05A170726AN01C105	1084939	40	1061277	97.819	1039328	97.9318	95.796	919606	84.7611	16.2588	0.109458	0.0875661
Project_YKSH_NICS_170726_05A_01_CL	05A170726AN01C106	1005618	39	980405	97.4928	892851	91.0696	88.7863	797747	79.329	17.9316	0.172761	0.138209
Project_YKSH_NICS_170726_05A_01_CL	05A170726AN01C107	1180610	40	1157055	98.0048	1135777	98.161	96.2026	1007724	85.3562	16.7207	0.115026	0.0920206
Project_YKSH_NICS_170726_05A_01_CL	05A170726AN01E104	1316292	40	1290326	98.0273	1267683	98.2452	96.3071	1123401	85.3459	19.6428	0.0894278	0.0715422
Project_YKSH_NICS_170726_05A_01_CL	05A170726AN01E105	1184422	40	1158786	97.8356	1123547	96.959	94.8604	1001135	84.5252	15.1375	0.136199	0.108959
Project_YKSH_NICS_170726_05A_01_CL	05A170726AN01E106	671188	39	652746	97.2523	642022	98.3571	95.6546	578283	86.1581	14.2407	0.150353	0.120283
Project_YKSH_NICS_170726_05A_01_CL	05A170726AN01E107	1488617	40	1460355	98.1015	1436999	98.4007	96.5325	1265505	85.0121	21.4816	0.102306	0.081845
Project_YKSH_NICS_170726_05A_01_CL	05A170726AN01M004	779785	43	756159	96.9702	400051	52.9057	51.3027	352935	45.2606	36.9257	0.192186	0.153748
Project_YKSH_NICS_170726_05A_01_CL	05A170726AN01M005	887675	41	865421	97.493	755123	87.255	85.0675	667134	75.1552	26.4313	0.114244	0.0913952
Project_YKSH_NICS_170726_05A_01_CL	05A170726AN01M006	619324	42	601048	97.049	369826	61.5302	59.7145	324455	52.3886	33.8879	0.159831	0.127865
Project_YKSH_NICS_170726_05A_01_CL	05A170726AN01M007	634905	42	613926	96.6957	386788	63.0024	60.9206	339394	53.4559	36.9603	0.149847	0.119878
Project_YKSH_NICS_170726_05A_02_CL	05A170726AN02C104	1249152	43	1216017	97.3474	484686	39.8585	38.8012	425911	34.096	21.8721	0.111673	0.0893381
Project_YKSH_NICS_170726_05A_02_CL	05A170726AN02C105	1411910	40	1384679	98.0713	1354719	97.8363	95.9494	1194352	84.5912	15.906	0.107487	0.0859895
Project_YKSH_NICS_170726_05A_02_CL	05A170726AN02E104	1832410	39	1772158	96.7119	1629211	91.9337	88.9108	1454104	79.3547	24.5604	0.15533	0.124264
Project_YKSH_NICS_170726_05A_02_CL	05A170726AN02E105	1893790	40	1856631	98.0379	1819025	97.9745	96.0521	1607813	84.8992	15.9462	0.108771	0.0870164
Project_YKSH_NICS_170726_05A_02_CL	05A170726AN02M004	808043	41	781160	96.6731	689006	88.2029	85.2685	607895	75.2305	20.0412	0.100361	0.0802892
Project_YKSH_NICS_170726_05A_02_CL	05A170726AN02M005	1221351	40	1192932	97.6732	1133285	95	92.7895	1001316	81.9843	20.0405	0.0911145	0.0728916
Project_YKSH_NICS_170726_05A_03_CL	05A170726AN03C104	1009051	40	987838	97.8977	970320	98.2266	96.1616	863893	85.6144	18.1241	0.123014	0.0984113
Project_YKSH_NICS_170726_05A_03_CL	05A170726AN03E104	1248780	40	1223442	97.971	1201663	98.2199	96.227	1063605	85.1715	18.2455	0.109088	0.0872707
Project_YKSH_NICS_170726_05A_03_CL	05A170726AN03M005	589356	41	574011	97.3963	471220	82.0925	79.9551	415353	70.4757	19.0741	0.123899	0.0991192
Project_YKSH_NICS_170829_05A_03_CL	05A170829AN03C106	1387307	41	1360021	98.0332	1337718	98.3601	96.4255	1164253	83.9218	15.4391	0.128957	0.103166
Project_YKSH_NICS_170829_05A_03_CL	05A170829AN03C108	2201123	41	2158197	98.0498	2114675	97.9834	96.0726	1821569	82.7563	13.6966	0.0829334	0.0663467
Project_YKSH_NICS_170829_05A_03_CL	05A170829AN03E106	2086061	42	2045116	98.0372	2000828	97.8345	95.9142	1732086	83.0314	15.4283	0.134184	0.107347
Project_YKSH_NICS_170829_05A_03_CL	05A170829AN03E107	1953419	41	1912377	97.899	1879813	98.2972	96.2319	1636767	83.7899	17.1815	0.0799447	0.0639557
Project_YKSH_NICS_170829_05A_03_CL	05A170829AN03M006	1163517	40	1137882	97.7968	1109208	97.4801	95.3323	959714	82.4839	20.6899	0.120187	0.0961498
Project_YKSH_NICS_170829_05A_03_CL	05A170829AN03M007	1002971	41	978216	97.5318	946870	96.7956	94.4065	816456	81.4037	26.9989	0.13299	0.106392
