# Supplementary material for: A Non-invasive Chromosome Screening Strategy for Prioritizing in vitro Fertilization Embryos for Implantation
Source: Front Cell Dev Biol. 2021 Aug 9;9:708322. doi: 10.3389/fcell.2021.708322 (PMC8380813; doi:10.3389/fcell.2021.708322)
Supplement: Supplementary file 3 [file Table_3.XLSX]

## Sheet: Reference product
	Table S3.Reference product CNV detection
Sample number	Reference product number	Raw data	Match rate (%)	Unique reads	Unique reads ratio (%)	GC(%)	Genome coverage (%)	Chromosome abnormal fragment size	Results	Gender	Result is as expected	Notes
1-1-D1	PGS_46_PC	2229891	94.1366	1805415	88.1163	42	6.1891	dup(21)-35,108,642	47,XN,+21(×3)	XX	Yes	Positive control
1-1-D2	PGS_47_NC	1614781	94.9369	1337715	88.4859	42	4.8641	46,XN	46,XN	XY	Yes	Negative control
1-1-D3	PGS_48_BC	27535	14.7984	1412	86.4666	50	0.0053	NA	NA	NA	Yes	Blank control
1-04	PGS_4_del_2_19.4M	3123339	95.5766	2583217	88.6093	41	7.6989	del(2)-19,360,758	46,XN,-2q(q31.1→q32.3,~19.1M,×1)	XX	Yes
1-05	PGS_5_del_2_14.6M	3003937	95.173	2472570	88.6157	42	7.8157	del(2)-14,572,289	46,XN,-2p(p25.3→p24.2,~14.8M,×1)	XX	Yes
1-06	PGS_6_del_2_13M	2985768	95.2797	2443099	88.1469	41	7.7999	del(2)-13,046,162	46,XN,-2q(q34→q36.1,~13.0M,×1)	XX	Yes
1-07	PGS_7_del_3_34.6M	3110094	94.6318	2514927	88.4722	42	7.8753	del(3)-34,580,068	46,XN,-3q(q11.1→q21.3,~34.8M,×1)	XY	Yes
1-08	PGS_8_del_3_10.3M	3141654	95.2135	2589177	88.6643	42	8.058	del(3)-10,270,044	46,XN,-3p(pter→p25.3,~10.3M,×1)	XX	Yes
1-09	PGS_9_del_4_13.4M	2815862	94.945	2307793	88.7585	42	7.1135	del(4)-13,361,923	46,XN,-4q(q32.2→q34.2,~13.4M,×1)	XX	Yes
1-10	PGS_10_del_4_29M	2887597	95.5199	2373729	88.1921	42	7.6453	del(4)-28,969,831	46,XN,-4p(pter→p15.1,~29.2M,×1)	XY	Yes
1-11	PGS_11_del_4_37.7M	2516653	95.4336	2069691	88.9087	41	6.7667	del(4)-37,712,818	46,XN,-4q(q31.3→qter,~37.5M,×1)	XX	Yes
1-12	PGS_12_del_5_11.6M	2682522	93.5051	2149527	87.9455	41	7.0455	del(5)-11,616,270	46,XN,-5p(p15.2→p14.3,~11.7M,×1),-5p(p14.1→p14.1,~1.7M,×1)	XY	Yes
1-14	PGS_14_del_5_13.3M	1649068	95.0692	1338197	88.1235	41	4.7828	del(5)-13,274,764	46,XN,-5p(p15.31→p14.3,~14M,×1)	XY	Yes
1-15	PGS_15_del_5_14.7M	3161553	92.854	2555403	88.7824	41	8.0058	del(5)-14,714,455	46,XN,-5p(p15.31→p14.3,~15.1M,×1),-14q(q24.3→q31.1,~2.8M,×1)	XX	Yes
1-16	PGS_16_del_5_16M	2725408	94.5636	2218401	88.1244	41	7.0507	del(5)-15,991,037	46,XN,-5p(p15.33→p14.3,~16.3M,×1)	XX	Yes
1-18	PGS_18_del_6_11.1M	2863455	95.2194	2341188	88.5355	42	7.4416	del(6)-11,063,861	46,XN,-6p(pter→p24.2,~10.7M,×1)	XX	Yes
1-19	PGS_19_del_7_25.3M	2726158	95.7903	2254932	88.8594	42	6.9044	del(7)-25,278,191	46,XN,-7q(q22.1→q31.33,~24.9M,×1)	XX	Yes
1-21	PGS_21_del_7_16.1M	2772298	95.5218	2290240	88.4319	42	7.3065	del(7)-16,083,457	46,XN,-7p(p14.1→p11.2,~16.2M,×1)	XY	Yes
1-25	PGS_25_del_8_13.6M	3458213	93.7965	2796991	88.3752	42	8.7551	del(8)-13,586,510	46,XN,-8p(p12→p11.21,~13.5M,×1)	XX	Yes
1-27	PGS_27_del_9_15.2M	2985393	94.2546	2441358	88.6496	42	7.888	del(9)-15,169,498	46,XN,-9p(pter→p22.3,~15.0M,×1)	XX	Yes
1-29	PGS_29_del_10_11.9M	2984215	94.2276	2378907	88.288	42	7.5139	del(10)-11,936,554	46,XN,-10p(p13→p12.1,~12.1M,×1)	XX	Yes
1-30	PGS_30_del_10_14.1M	2950180	94.9342	2408818	88.6713	43	7.7586	del(10)-14,136,575	46,XN,-10q(q26.11→qter,~14.2M,×1),+17p(pter→p13.3,~2.0M,×3)	XX	Yes
1-32	PGS_32_del_11_15.2M	2970824	90.6548	2343806	88.6414	42	7.5938	del(11)-15,204,864	46,XN,-11p(p13→p11.2,~15.2M,×1)	XX	Yes
1-33	PGS_33_del_11_32.4M	2153697	95.0338	1768756	88.4077	42	6.1574	del(11)-32,438,769	46,XN,-11q(q14.1→q23.1,~32.6M,×1)	XY	Yes
1-35	PGS_35_del_13_18.3M	2714084	94.7398	2224903	88.6617	42	7.1359	del(13)-18,297,164	46,XN,-13q(q21.33→q31.3,~18.5M,×1)	XX	Yes
1-36	PGS_36_del_13_27.6M	2907482	94.7564	2381367	88.7541	42	7.4711	del(13)-27,559,301	46,XN,-13q(q12.3→q21.1,~27.6M,×1)	XX	Yes
1-37	PGS_37_del_13_33.2M	1960517	94.6098	1594743	88.3867	42	5.668	del(13)-33,206,550	46,XN,-13q(q31.1→qter,~33.1M,×1)	XX	Yes
1-38	PGS_38_del_13_37.3M	2216660	94.8238	1811063	88.4379	42	5.9612	del(13)-37,331,931	46,XN,-13q(q21.1→q31.3,~37M,×1)	XY	Yes
1-39	PGS_39_del_13_55.9M	3179651	94.305	2602982	88.3071	42	8.2657	del(13)-55,886,315	46,XN,-13q(q14.11→q32.1,~56.0M,×1)	XY	Yes
1-2-D1	PGS_46_PC	3062736	95.4337	2552552	88.944	41	8.406	dup(21)-35,108,642	47,XN,+21(×3)	XX	Yes	Positive control
1-2-D2	PGS_47_NC	3077658	95.2404	2526899	88.4935	42	8.4083	46,XN	46,XN	XY	Yes	Negative control
1-2-D3	PGS_48_BC	37092	13.9152	2157	87.79	50	0.0083	NA	NA	NA	Yes	Blank control
1-52	PGS_49_del_18_12.8M	3069768	95.8894	2557923	88.9091	42	8.2365	del(18)-12,814,914	46,XN,-18q(q22.1→qter,~13.0M,×1)	XX	Yes
1-53	PGS_50_del_18_16.7M	2939207	94.0723	2369219	88.272	42	7.736	del(18)-16,689,295	46,XN,-18q(q11.2→q12.3,~16.8M,×1)	XY	Yes
1-54	PGS_51_del_18_25M	2529476	95.0549	2075538	88.3978	42	7.0486	del(18)-24,989,506	46,XN,-18q(q21.2→qter,~25.1M,×1)	XY	Yes
1-55	PGS_52_del_20_11.3M	3171429	94.6608	2575693	88.2951	42	8.3118	del(20)-11,331,963	46,XN,-20q(q11.22→q13.12,~11.4M,×1)	XY	Yes
1-56	PGS_53_del_21_10.8M	2882802	95.3442	2343403	88.2105	42	7.3864	del(21)-10,762,611	46,XN,-21q(q22.12→qter,~11.0M,×1)	XX	Yes
1-57	PGS_54_del_21_17.3M	3043723	95.4691	2515448	88.8506	42	7.7014	del(21)-17,316,939	46,XN,-21q(q11.2→q22.11,~17.3M,×1)	XY	Yes
1-60	PGS_57_del_X_37.7M	2734581	93.4927	2203934	88.7249	42	7.1525	del(X)-37,745,740	46,XN,-Xq(q22.2→q27.2,~37.9M,×1)	XX	Yes
1-61	PGS_58_del_X_46M	2598245	95.8656	2119348	88.7674	42	6.3291	del(X)-46,045,615	46,XN,-Xq(q23→qter,~46.2M,×1)	XX	Yes
1-62	PGS_59_T2_T21	2617353	95.8577	2163900	88.6777	42	6.9752	T2,T21	48,XN,+2(×3),+21(×3)	XY	Yes
1-63	PGS_60_T9	2077611	94.8173	1661020	88.0486	41	5.8514	T9	47,XN,+9(×3)	XY	Yes
1-64	PGS_61_dup_13_96.2M	2877626	95.1854	2352558	88.6393	41	7.5928	dup(13)-96,182,860	47,XN,+13(×3)	XY	Yes
1-65	PGS_62_T15	3381167	95.3131	2775606	88.6214	42	7.8646	T15	47,XN,+15(×3)	XY	Yes
1-66	PGS_63_T18	2276017	94.8693	1868081	89.0862	41	6.4506	T18	47,XN,+18(×3)	XX	Yes
1-67	PGS_64_T21	3169054	95.28	2607898	88.8601	41	8.3542	T21	47,XN,+21(×3)	XX	Yes
1-68	PGS_65_XXY	145442	94.3509	106812	88.1607	42	0.4666	47,XY,+X	47,XXY	XY,+X(×2)	Yes
1-69	PGS_66_XYY	2205177	95.4675	1813293	88.3619	41	6.3015	47,XY,+Y	47,XYY	XY,+Y(×2)	Yes
1-70	PGS_97_NC1	2842265	94.6955	2302596	88.2601	42	7.524	NC	46,XN	XY	Yes
1-71	PGS_98_NC2	2552249	95.1777	2072448	87.9629	41	6.752	NC	46,XN	XY	Yes
1-72	PGS_99_NC3	3185601	95.4792	2560604	87.5118	42	7.4655	NC	46,XN	XY	Yes
1-74	PGS_101_NC5	2710672	96.6815	2261589	88.4204	42	7.827	NC	46,XN	XY	Yes
1-75	PGS_102_NC6	2963060	96.0188	2419837	88.4265	42	8.2278	NC	46,XN	XX	Yes
1-76	PGS_103_NC7	3123314	95.7539	2584730	89.1819	42	8.7026	NC	46,XN	XX	Yes
1-77	PGS_104_NC8	3053026	95.1894	2492851	88.4034	42	8.4833	NC	46,XN	XX	Yes
1-78	PGS_105_NC9	3260465	96.2485	2676760	87.812	42	9.0595	NC	46,XN	XX	Yes
1-79	PGS_106_NC10	3225476	95.5077	2658439	88.6544	42	8.8332	NC	46,XN	XX	Yes
1-80	PGS_107_YH	3347908	95.5643	2771829	88.8743	42	9.1672	YH	46,XN,+14(pter→q32.33,~90M,×3,mos)	XY	Yes
1-82	PGS_109_0.3_del_3_34.6M	3430115	95.0758	2844407	89.0359	42	9.1675	del(3)-34,580,068	46,XN,-3q(q11.1→q21.3,~32.4M,×1,mos),-5p(pter→p15.31,~7.0M,×1,mos)	XY	Yes
1-83	PGS_110_0.3_del_4_37.7M	2692077	95.1423	2226382	89.476	42	7.6538	del(4)-37,712,818	46,XN,-4q(q31.3→q35.2,~37M,×1,mos),-15(pter→q13.1,~5.0M,×1,mos),+X(×2,mos),-Y(×0,mos)	XY,+X(×2,mos),-Y(×0,mos)	Yes
1-85	PGS_112_0.3_del_7_25.3M	2132888	95.7677	1778974	89.4364	42	6.3143	del(7)-25,278,191	46,XN,-7q(q22.1→q31.33,~28M,×1,mos),-22q(q13.31→q13.33,~5.8M,×1,mos)	XX	Yes
1-87	PGS_121_T3	2952389	94.984	2455091	89.6452	42	8.2233	47,XX,+3	47,XN,+3(×3)	XX	Yes
1-88	PGS_122_T12	2648365	94.9688	2183335	89.5577	42	7.549	47,XY,+12	47,XN,+12(×3)	XY	Yes
1-89	PGS_123_T14	2891372	95.124	2396242	89.4217	41	8.0769	47,XX,+14	47,XN,+14(×3)	XX	Yes
1-90	PGS_124_T15	3308303	95.4371	2758193	89.0977	42	9.3358	47,XX,+15	47,XN,+15(×3)	XX	Yes
1-91	PGS_126_T21	2658785	96.3033	2256821	90.0019	42	7.6249	47,XX,+21	47,XN,+21(×3)	XX	Yes
1-92	PGS_127_XYY	3840782	95.5762	3221671	89.3438	42	10.0815	47,XY,+Y	47,XYY	XY,+Y(×2)	Yes
